# Supplementary material for: Analysis of single-cell transcriptomes links enrichment of olfactory receptors with cancer cell differentiation status and prognosis
Source: Commun Biol. 2020 Sep 11;3:506. doi: 10.1038/s42003-020-01232-5 (PMC7486295; doi:10.1038/s42003-020-01232-5)
Supplement: Supplementary file 3 — Supplementary Data 1 [file 42003_2020_1232_MOESM3_ESM.xlsx]

## Sheet: SITable1
Tumor	Accession	Source	Type	Abbreviation	Count_of_Functional_ORs	Count_of_pseudo_ORs	Count_of_T1Rs	Count_of_T2Rs	Count_of_TAAR	Count_of_V1R
	GSE83142	PDX	Acute lymphoblastic leukemia	ALL	0	0	0	0	0	0
	GSE110499	Tissue: Bone marrow	Acute myeloid leukemia	AML	0	0	0	0	0	0
	GSE110499	Tissue: Bone marrow	Acute myeloid leukemia	AML	0	0	0	0	0	0
	GSE83533	Tissue: Bone marrow	Acute myeloid leukemia	AML	0	0	0	0	0	0
	GSE76312	Tissue: Bone marrow	Chronic myelogenous leukemia	CML	22	0	0	0	0	0	OR10A2	OR10H1	OR10H5	OR14J1	OR1A1	OR1I1	OR2A5	OR2AT4	OR2G6	OR2L2	OR2M3	OR2T12	OR4D9	OR4F17	OR52A1	OR56A4	OR5AS1	OR6C75	OR6Y1	OR7A17	OR7C1	OR7D2
	GSE81861	Tissue: Colon	Colorectal cancer	CRC	0	0	0	0	0	0
	GSE77308	PDX	Breast cancer	BRCA	16	0	0	0	0	0	OR10H1	OR10H5	OR14J1	OR1A1	OR1I1	OR2A5	OR2G6	OR2L2	OR2M3	OR2T12	OR4D9	OR4F17	OR5AS1	OR5AU1	OR6C75	OR7C1
	GSE75688	Tissue: Breast	Breast cancer	BRCA	53	0	0	0	0	0	OR10A2	OR10G3	OR10H1	OR10H5	OR10J1	OR10K1	OR14J1	OR1A1	OR1D2	OR1I1	OR1M1	OR2A5	OR2AG1	OR2AG2	OR2AT4	OR2B11	OR2F1	OR2G6	OR2L2	OR2M3	OR2M4	OR2T12	OR2V2	OR4D1	OR4D9	OR4F17	OR4K13	OR4K17	OR4K2	OR51M1	OR52A1	OR52E4	OR52I1	OR52K1	OR56A1	OR56A4	OR5A1	OR5A2	OR5AS1
	GSE75367	CTC	Breast cancer	BRCA	19	0	0	0	0	0	OR10G3	OR10H1	OR10H5	OR14J1	OR1A1	OR1I1	OR2A5	OR2AT4	OR2G6	OR2L2	OR2M3	OR2T12	OR4F17	OR52I1	OR56A4	OR5AS1	OR6C75	OR6Y1	OR7C1
	GSE89567	Tissue: Brain	Astrocytoma	ASTR	1	0	0	0	0	0	OR7D2
	GSE84465	Tissue: Brain	Glioblastoma	GBM	1	0	0	0	0	0	OR4F17
	GSE57872	Tissue: Brain	Glioblastoma	GBM	0	0	0	0	0	0
	GSE102130	Tissue: Brain	Glioma	GLIOMA	0	0	0	0	0	0
	GSE102130	PDX	Glioma	GLIOMA	0	0	0	0	0	0
	GSE70630	Tissue: Brain	Oligodendroglioma	OD	0	0	0	0	0	0
	GSE103322	Tissue: Oral Cavity and lymph node	Head and neck cancer	HNSC	0	0	0	0	0	0
	GSE73121	PDX	Renal cell carcinoma	RCC	43	0	0	0	0	0	OR10G3	OR10H1	OR10H5	OR10K1	OR14J1	OR1A1	OR1D2	OR1I1	OR1M1	OR2A5	OR2AT4	OR2B11	OR2F1	OR2G6	OR2L2	OR2M3	OR2M4	OR2T12	OR2V2	OR4D1	OR4D9	OR4F17	OR51M1	OR52E4	OR52I1	OR52K1	OR52N1	OR56A1	OR5A1	OR5A2	OR5AS1	OR5H1	OR5H14	OR6C75	OR6J1	OR6K3	OR6Y1	OR7A17	OR7C1
	GSE69405	PDX	Lung adenocarcinoma	LUAD	31	0	0	0	0	0	OR10G3	OR10H1	OR10H5	OR10K1	OR14J1	OR1A1	OR1D2	OR1I1	OR1M1	OR2A5	OR2AT4	OR2F1	OR2G6	OR2L2	OR2M3	OR2V2	OR4D9	OR4F17	OR51B5	OR51L1	OR52I1	OR56A1	OR5A1	OR5AS1	OR6C75	OR6K3	OR6Y1	OR7C1	OR7D2	OR7G2	OR8A1
	E-MTAB-6149	Tissue: Lung	Non-small cell lung cancer	NSCLC	0	0	0	0	0	0
	GSE85534	PDX	Ovarian carcinoma	OC	0	0	0	0	0	0
	GSE67980	CTC	Prostate cancer	PRAD	0	0	0	0	0	0
	GSE72056	Tissue: Skin	Melanoma	SKCM	1	0	0	0	0	0	OR7D2
	GSE81383	Tissue: Skin	Melanoma	SKCM	14	0	0	0	0	0	OR10G3	OR10H1	OR14J1	OR1A1	OR1D2	OR1I1	OR2A5	OR2AT4	OR2M3	OR4D9	OR4F17	OR5AS1	OR6C75	OR6K3
Cell Line	GSE113660	Cell Line: Rh41	Alveolar rhabdomyosarcoma	ARMS	0	0	0	0	0	0
	DRP003981	Cell Line: H1650	Bronchoalveolar carcinoma	BAC	0	0	0	0	0	0
	GSE65525	Cell Line: K562	Chronic myelogenous leukemia	CML	0	0	0	0	0	0
	GSE98734	Cell Line: K562	Chronic myelogenous leukemia	CML	46	0	0	0	0	0	OR10A2	OR10G3	OR10H1	OR10H5	OR10K1	OR14J1	OR1A1	OR1D2	OR1I1	OR1M1	OR2A5	OR2AP1	OR2AT4	OR2B11	OR2F1	OR2G6	OR2L2	OR2M3	OR2M4	OR2T12	OR2V2	OR4D1	OR4D9	OR4F17	OR4K17	OR51B4	OR51B5	OR51M1	OR52A1	OR52I1	OR52K1	OR5A1	OR5A2	OR5AS1	OR5AU1	OR6C75	OR6J1	OR6K3	OR6Y1
	GSE76312	Cell Line: K562	Chronic myelogenous leukemia	CML	17	0	0	0	0	0	OR10H1	OR10H5	OR14J1	OR1A1	OR1I1	OR2AP1	OR2AT4	OR2M3	OR4D9	OR4F17	OR51B5	OR5AS1	OR6C75	OR6K3	OR6Y1	OR7C1	OR7D2
	GSE68596	Cell Line: KBM7	Chronic myelogenous leukemia	CML	0	0	0	0	0	0
	GSE85534	Cell Line: K562	Chronic myelogenous leukemia	CML	1	0	0	0	0	0	OR51B5
	GSE81861	Cell Line: K562	Chronic myelogenous leukemia	CML	2	0	0	0	0	0	OR51B5	OR7A5
	GSE51254	Cell Line: HCT-116	Colorectal cancer	CRC	26	0	0	0	0	0	OR10G3	OR10H1	OR10H5	OR14J1	OR1A1	OR1D2	OR1I1	OR2A5	OR2AT4	OR2G6	OR2L2	OR2M3	OR4D9	OR4F17	OR51B4	OR51B5	OR51B6	OR51I1	OR51I2	OR51M1	OR5A1	OR5AS1	OR6C75	OR6Y1	OR7C1	OR8A1
	GSE80297	Cell Line: BT20/MCF-10A /SKBR3	Breast cancer	BRCA	1	0	0	0	0	0	OR7D2
	ERP020478	Cell Line: Hela	Cervix cancer	CESC	13	0	1	0	0	0	OR10G3	OR14J1	OR1A1	OR2A5	OR2AT4	OR2B6	OR2F1	OR2M3	OR4F17	OR51B5	OR52K1	OR5AS1	TAS1R3
	GSE57872	Cell Line: GSC/DGC	Glioblastoma	GBM	0	0	0	0	0	0
	GSE102130	Cell Line: Cell culture	Glioma	GLIOMA	1	0	0	0	0	0	OR7D2
	GSE81812	Cell Line: KYSE-180	Esophageal squamous cell carcinoma	ESCC	17	0	0	0	0	0	OR10G3	OR10H1	OR10K1	OR14J1	OR1A1	OR1D2	OR1I1	OR2AT4	OR2G6	OR2L2	OR2M3	OR2T12	OR4F17	OR5A1	OR5AS1	OR6C75	OR6Y1
	DRP001358	Cell Line: LC-2/ad	Lung adenocarcinoma	LUAD	38	0	0	0	0	0	OR10G3	OR10H1	OR10H5	OR10K1	OR14J1	OR1A1	OR1D2	OR1I1	OR1M1	OR2A5	OR2AT4	OR2B11	OR2F1	OR2G6	OR2L2	OR2M3	OR2M4	OR2T12	OR2V2	OR4D9	OR4F17	OR51M1	OR52I1	OR52K1	OR56A1	OR5A1	OR5A2	OR5AS1	OR6C75	OR6J1	OR6K3	OR6Y1	OR7A17	OR7C1	OR7D2	OR7D4	OR7G2	OR8A1
	DRP003337	Cell Line: A549	Lung adenocarcinoma	LUAD	0	0	0	0	0	0
	DRP003981	Cell Line: II18	Lung adenocarcinoma	LUAD	3	0	0	0	0	0	OR10H1	OR1A1	OR4F17
	GSE81861	Cell Line: A549	Lung adenocarcinoma	LUAD	1	0	0	0	0	0	OR7A5
	DRP003981	Cell Line: PC-9	Non-small cell lung cancer	NSCLC	3	0	0	0	0	0	OR1A1	OR2G6	OR4F17
	DRP003981	Cell Line: H1975	Non-small cell lung cancer	NSCLC	2	0	0	0	0	0	OR1A1	OR4F17
	DRP003981	Cell Line: H2228	Non-small cell lung cancer	NSCLC	1	0	0	0	0	0	OR1A1
	GSE99305	Cell Line: Pancreatic ductal adenocarcinoma cell lines	Pancreatic ductal adenocarcinoma	PDAC	17	0	0	0	0	0	OR10G3	OR10H1	OR14J1	OR1A1	OR1D2	OR1I1	OR2A5	OR2AT4	OR2G6	OR2M3	OR2V2	OR4F17	OR5AS1	OR6C75	OR6K3	OR6Y1	OR7G2
	GSE99795	Cell Line: LNCaP	Prostate cancer	PRAD	19	0	0	0	0	0	OR10G3	OR10H1	OR14J1	OR1A1	OR1D2	OR2A5	OR2AT4	OR2L2	OR2M3	OR2T12	OR4D9	OR4F17	OR5A1	OR5A2	OR5AS1	OR6C75	OR6Y1	OR7C1	OR8A1
	GSE99330	Cell Line: WM989	Melanoma	SKCM	0	0	0	0	0	0
	GSE97681	Cell Line: WM983B	Melanoma	SKCM	31	0	0	0	0	2	OR10A3	OR10G3	OR10H1	OR10K1	OR14J1	OR1A1	OR1I1	OR2A1	OR2A42	OR2A5	OR2AP1	OR2AT4	OR2B11	OR2F1	OR2G6	OR2L2	OR2M3	OR2T12	OR4D9	OR4F17	OR51B5	OR52A1	OR52K1	OR56A4	OR5AS1	OR6C75	OR6Y1	OR7D2	OR7G2	VN1R1	VN1R2
	E-MTAB-6142	Cell Line: MLS 1765-92	Myxoid liposarcoma	MRCLS	0	0	0	0	0	0
[truncated: 14 more columns]
