# Supplementary material for: Analysis of single-cell transcriptomes links enrichment of olfactory receptors with cancer cell differentiation status and prognosis
Source: Commun Biol. 2020 Sep 11;3:506. doi: 10.1038/s42003-020-01232-5 (PMC7486295; doi:10.1038/s42003-020-01232-5)
Supplement: Supplementary file 4 — Supplementary Data 2 [file 42003_2020_1232_MOESM4_ESM.xlsx]

## Sheet: SITable2
Tumors			Cell Line
Type	Gene		Type	Gene
CML	OR10A2		SKCM	OR10A3
CML	OR10H1		SKCM	OR10G3
CML	OR10H5		SKCM	OR10H1
CML	OR14J1		SKCM	OR10K1
CML	OR1A1		SKCM	OR14J1
CML	OR1I1		SKCM	OR1A1
CML	OR2A5		SKCM	OR1I1
CML	OR2AT4		SKCM	OR2A1
CML	OR2G6		SKCM	OR2A42
CML	OR2L2		SKCM	OR2A5
CML	OR2M3		SKCM	OR2AP1
CML	OR2T12		SKCM	OR2AT4
CML	OR4D9		SKCM	OR2B11
CML	OR4F17		SKCM	OR2F1
CML	OR52A1		SKCM	OR2G6
CML	OR56A4		SKCM	OR2L2
CML	OR5AS1		SKCM	OR2M3
CML	OR6C75		SKCM	OR2T12
CML	OR6Y1		SKCM	OR4D9
CML	OR7A17		SKCM	OR4F17
CML	OR7C1		SKCM	OR51B5
CML	OR7D2		SKCM	OR52A1
BRCA	OR10H1		SKCM	OR52K1
BRCA	OR10H5		SKCM	OR56A4
BRCA	OR14J1		SKCM	OR5AS1
BRCA	OR1A1		SKCM	OR6C75
BRCA	OR1I1		SKCM	OR6Y1
BRCA	OR2A5		SKCM	OR7D2
BRCA	OR2G6		SKCM	OR7G2
BRCA	OR2L2		PRAD	OR10G3
BRCA	OR2M3		PRAD	OR10H1
BRCA	OR2T12		PRAD	OR14J1
BRCA	OR4D9		PRAD	OR1A1
BRCA	OR4F17		PRAD	OR1D2
BRCA	OR5AS1		PRAD	OR2A5
BRCA	OR5AU1		PRAD	OR2AT4
BRCA	OR6C75		PRAD	OR2L2
BRCA	OR7C1		PRAD	OR2M3
BRCA	OR10A2		PRAD	OR2T12
BRCA	OR10G3		PRAD	OR4D9
BRCA	OR10J1		PRAD	OR4F17
BRCA	OR10K1		PRAD	OR5A1
BRCA	OR1D2		PRAD	OR5A2
BRCA	OR1M1		PRAD	OR5AS1
BRCA	OR2AG1		PRAD	OR6C75
BRCA	OR2AG2		PRAD	OR6Y1
BRCA	OR2AT4		PRAD	OR7C1
BRCA	OR2B11		PRAD	OR8A1
BRCA	OR2F1		PDAC	OR10G3
BRCA	OR2M4		PDAC	OR10H1
BRCA	OR2V2		PDAC	OR14J1
BRCA	OR4D1		PDAC	OR1A1
BRCA	OR4K13		PDAC	OR1D2
BRCA	OR4K17		PDAC	OR1I1
BRCA	OR4K2		PDAC	OR2A5
BRCA	OR51M1		PDAC	OR2AT4
BRCA	OR52A1		PDAC	OR2G6
BRCA	OR52E4		PDAC	OR2M3
BRCA	OR52I1		PDAC	OR2V2
BRCA	OR52K1		PDAC	OR4F17
BRCA	OR56A1		PDAC	OR5AS1
BRCA	OR56A4		PDAC	OR6C75
BRCA	OR5A1		PDAC	OR6K3
BRCA	OR5A2		PDAC	OR6Y1
BRCA	OR5H14		PDAC	OR7G2
BRCA	OR6J1		NSCLC	OR1A1
BRCA	OR6K3		NSCLC	OR2G6
BRCA	OR6Y1		NSCLC	OR4F17
BRCA	OR7A17		LUAD	OR10G3
BRCA	OR7D2		LUAD	OR10H1
BRCA	OR7D4		LUAD	OR10H5
BRCA	OR7G2		LUAD	OR10K1
BRCA	OR8A1		LUAD	OR14J1
BRCA	OR8B8		LUAD	OR1A1
BRCA	OR8H1		LUAD	OR1D2
ASTR	OR7D2		LUAD	OR1I1
SKCM	OR7D2		LUAD	OR1M1
SKCM	OR10G3		LUAD	OR2A5
SKCM	OR10H1		LUAD	OR2AT4
SKCM	OR14J1		LUAD	OR2B11
SKCM	OR1A1		LUAD	OR2F1
SKCM	OR1D2		LUAD	OR2G6
SKCM	OR1I1		LUAD	OR2L2
SKCM	OR2A5		LUAD	OR2M3
SKCM	OR2AT4		LUAD	OR2M4
SKCM	OR2M3		LUAD	OR2T12
SKCM	OR4D9		LUAD	OR2V2
SKCM	OR4F17		LUAD	OR4D9
SKCM	OR5AS1		LUAD	OR4F17
SKCM	OR6C75		LUAD	OR51M1
SKCM	OR6K3		LUAD	OR52I1
LUAD	OR10G3		LUAD	OR52K1
LUAD	OR10H1		LUAD	OR56A1
LUAD	OR10H5		LUAD	OR5A1
LUAD	OR10K1		LUAD	OR5A2
LUAD	OR14J1		LUAD	OR5AS1
LUAD	OR1A1		LUAD	OR6C75
LUAD	OR1D2		LUAD	OR6J1
LUAD	OR1I1		LUAD	OR6K3
LUAD	OR1M1		LUAD	OR6Y1
LUAD	OR2A5		LUAD	OR7A17
LUAD	OR2AT4		LUAD	OR7C1
LUAD	OR2F1		LUAD	OR7D2
LUAD	OR2G6		LUAD	OR7D4
LUAD	OR2L2		LUAD	OR7G2
LUAD	OR2M3		LUAD	OR8A1
LUAD	OR2V2		LUAD	OR7A5
LUAD	OR4D9		ESCC	OR10G3
LUAD	OR4F17		ESCC	OR10H1
LUAD	OR51B5		ESCC	OR10K1
LUAD	OR51L1		ESCC	OR14J1
LUAD	OR52I1		ESCC	OR1A1
LUAD	OR56A1		ESCC	OR1D2
LUAD	OR5A1		ESCC	OR1I1
LUAD	OR5AS1		ESCC	OR2AT4
LUAD	OR6C75		ESCC	OR2G6
LUAD	OR6K3		ESCC	OR2L2
LUAD	OR6Y1		ESCC	OR2M3
LUAD	OR7C1		ESCC	OR2T12
LUAD	OR7D2		ESCC	OR4F17
LUAD	OR7G2		ESCC	OR5A1
LUAD	OR8A1		ESCC	OR5AS1
RCC	OR10G3		ESCC	OR6C75
RCC	OR10H1		ESCC	OR6Y1
RCC	OR10H5		GLIOMA	OR7D2
RCC	OR10K1		CESC	OR10G3
RCC	OR14J1		CESC	OR14J1
RCC	OR1A1		CESC	OR1A1
RCC	OR1D2		CESC	OR2A5
RCC	OR1I1		CESC	OR2AT4
RCC	OR1M1		CESC	OR2B6
RCC	OR2A5		CESC	OR2F1
RCC	OR2AT4		CESC	OR2M3
RCC	OR2B11		CESC	OR4F17
RCC	OR2F1		CESC	OR51B5
RCC	OR2G6		CESC	OR52K1
RCC	OR2L2		CESC	OR5AS1
RCC	OR2M3		BRCA	OR7D2
RCC	OR2M4		CRC	OR10G3
RCC	OR2T12		CRC	OR10H1
RCC	OR2V2		CRC	OR10H5
RCC	OR4D1		CRC	OR14J1
RCC	OR4D9		CRC	OR1A1
RCC	OR4F17		CRC	OR1D2
RCC	OR51M1		CRC	OR1I1
RCC	OR52E4		CRC	OR2A5
RCC	OR52I1		CRC	OR2AT4
RCC	OR52K1		CRC	OR2G6
RCC	OR52N1		CRC	OR2L2
RCC	OR56A1		CRC	OR2M3
RCC	OR5A1		CRC	OR4D9
RCC	OR5A2		CRC	OR4F17
RCC	OR5AS1		CRC	OR51B4
RCC	OR5H1		CRC	OR51B5
RCC	OR5H14		CRC	OR51B6
RCC	OR6C75		CRC	OR51I1
RCC	OR6J1		CRC	OR51I2
RCC	OR6K3		CRC	OR51M1
RCC	OR6Y1		CRC	OR5A1
RCC	OR7A17		CRC	OR5AS1
RCC	OR7C1		CRC	OR6C75
RCC	OR7D2		CRC	OR6Y1
RCC	OR7D4		CRC	OR7C1
RCC	OR7G2		CRC	OR8A1
RCC	OR8A1		CML	OR10A2
GBM	OR4F17		CML	OR10G3
			CML	OR10H1
			CML	OR10H5
			CML	OR10K1
			CML	OR14J1
			CML	OR1A1
			CML	OR1D2
			CML	OR1I1
			CML	OR1M1
			CML	OR2A5
			CML	OR2AP1
			CML	OR2AT4
			CML	OR2B11
			CML	OR2F1
			CML	OR2G6
			CML	OR2L2
			CML	OR2M3
			CML	OR2M4
			CML	OR2T12
			CML	OR2V2
			CML	OR4D1
			CML	OR4D9
			CML	OR4F17
			CML	OR4K17
			CML	OR51B4
			CML	OR51B5
			CML	OR51M1
			CML	OR52A1
			CML	OR52I1
			CML	OR52K1
			CML	OR5A1
			CML	OR5A2
			CML	OR5AS1
			CML	OR5AU1
			CML	OR6C75
			CML	OR6J1
			CML	OR6K3
			CML	OR6Y1
			CML	OR7A17
			CML	OR7C1
			CML	OR7D2
			CML	OR7D4
			CML	OR7G2
			CML	OR8A1
			CML	OR8D1
			CML	OR7A5
