# Supplementary material for: Analysis of single-cell transcriptomes links enrichment of olfactory receptors with cancer cell differentiation status and prognosis
Source: Commun Biol. 2020 Sep 11;3:506. doi: 10.1038/s42003-020-01232-5 (PMC7486295; doi:10.1038/s42003-020-01232-5)
Supplement: Supplementary file 5 — Supplementary Data 3 [file 42003_2020_1232_MOESM5_ESM.xlsx]

## Sheet: SITable3
Tumor						Cell Lines
Accession	Genename	Signature	Pvalue	Correlation		Accession	Genename	Signature	Pvalue	Correlation
GSE76312	OR10H5	Angiogenesis	0.00821786	0.06		GSE98734	OR10H5	Angiogenesis	0.00973043	0.16
GSE76312	OR14J1	Angiogenesis	0.00610069	0.06		GSE98734	OR1M1	Angiogenesis	0.00663911	0.17
GSE76312	OR14J1	Apoptosis	0.00929058	-0.06		GSE98734	OR2A5	Angiogenesis	0.000693391	0.21
GSE76312	OR4F17	Cell_Cycle	0.00338695	-0.07		GSE98734	OR2M4	Angiogenesis	0.00435852	0.17
GSE76312	OR1A1	Cell_Cycle	0.003935	-0.07		GSE98734	OR7G2	Angiogenesis	0.00118921	0.2
GSE76312	OR5AS1	Cell_Cycle	0.00557725	-0.06		GSE98734	OR4K17	Apoptosis	0.00387994	-0.18
GSE76312	OR7A17	Cell_Cycle	0.00635977	-0.06		GSE98734	OR6K3	Apoptosis	0.00104416	-0.2
GSE76312	OR5AS1	Differentiation	0.00408615	0.07		GSE98734	OR10G3	Cell_Cycle	0.00716075	-0.17
GSE76312	OR5AS1	DNA_damage	0.00022295	-0.08		GSE98734	OR14J1	Cell_Cycle	0.000802896	-0.21
GSE76312	OR2G6	DNA_damage	0.000232105	-0.08		GSE98734	OR1I1	Cell_Cycle	0.00150708	-0.19
GSE76312	OR2M3	DNA_damage	0.00396317	-0.07		GSE98734	OR1M1	Cell_Cycle	0.00265289	-0.18
GSE76312	OR4F17	DNA_repair	0.000114422	-0.09		GSE98734	OR2A5	Cell_Cycle	0.000343758	-0.22
GSE76312	OR2AT4	DNA_repair	0.00195574	-0.07		GSE98734	OR5AS1	Cell_Cycle	0.000718168	-0.21
GSE76312	OR10H5	DNA_repair	0.00206774	-0.07		GSE98734	OR6C75	Cell_Cycle	0.000579529	-0.21
GSE76312	OR1A1	DNA_repair	0.00314174	-0.07		GSE98734	OR6Y1	Cell_Cycle	0.00134214	-0.2
GSE76312	OR1I1	DNA_repair	0.00450188	-0.07		GSE98734	OR14J1	Differentiation	0.000666707	0.21
GSE76312	OR6Y1	DNA_repair	0.00630938	-0.06		GSE98734	OR5AS1	Differentiation	0.00752353	0.16
GSE76312	OR10H5	Inflammation	0.00581668	0.06		GSE98734	OR8D1	Differentiation	0.00824001	0.16
GSE76312	OR14J1	Inflammation	0.00123673	0.07		GSE98734	OR10G3	DNA_repair	0.00179061	-0.19
GSE76312	OR10H1	Inflammation	0.000349046	0.08		GSE98734	OR1I1	DNA_repair	0.000222278	-0.23
GSE76312	OR2AT4	Inflammation	0.00026511	0.08		GSE98734	OR1M1	DNA_repair	0.000417243	-0.22
GSE76312	OR2AT4	Invasion	0.00085211	-0.08		GSE98734	OR5AS1	DNA_repair	0.00218192	-0.19
GSE76312	OR6Y1	Invasion	0.00113274	-0.07		GSE98734	OR1D2	Hypoxia	0.000418797	0.22
GSE76312	OR4D9	Invasion	0.00123586	-0.07		GSE98734	OR51B4	Hypoxia	0.00354284	-0.18
GSE76312	OR7A17	Invasion	0.00128846	-0.07		GSE98734	OR2A5	Inflammation	0.00369622	0.18
GSE76312	OR2M3	Invasion	0.00141086	-0.07		GSE98734	OR6Y1	Inflammation	0.0035548	0.18
GSE76312	OR5AS1	Invasion	0.00225474	-0.07		GSE98734	OR1I1	Invasion	0.00266913	-0.18
GSE76312	OR2T12	Invasion	0.00686848	-0.06		GSE98734	OR1M1	Invasion	0.000143913	-0.23
GSE76312	OR10H5	Invasion	0.00784526	-0.06		GSE98734	OR2A5	Invasion	0.00276882	-0.18
GSE76312	OR7D2	Invasion	0.00809171	-0.06		GSE98734	OR2L2	Invasion	0.000898629	-0.2
GSE76312	OR5AS1	Proliferation	0.00293045	-0.07		GSE98734	OR5AS1	Invasion	0.0024506	-0.19
GSE76312	OR2M3	Proliferation	0.00796655	-0.06		GSE98734	OR6Y1	Invasion	0.00204382	-0.19
GSE76312	OR2G6	Quiescence	0.00112942	0.07		GSE98734	OR2AP1	Proliferation	0.000789413	0.21
GSE76312	OR10H5	Stemness	0.00997385	0.06		GSE98734	OR51B4	Proliferation	0.00843956	-0.16
GSE76312	OR2G6	Stemness	0.00974423	0.06		GSE98734	OR5AS1	Proliferation	0.00305628	-0.18
GSE76312	OR10H1	Stemness	0.00468011	0.07		GSE98734	OR51M1	Quiescence	0.0057719	-0.17
GSE77308	OR4F17	Stemness	0.00100431	0.17		GSE98734	OR7C1	Quiescence	0.00484211	0.17
GSE75688	OR6K3	Angiogenesis	0.00835891	0.15		GSE98734	OR10H5	Stemness	0.00067742	0.21
GSE75688	OR5AS1	Angiogenesis	0.00800275	0.15		GSE98734	OR14J1	Stemness	0.000319283	0.22
GSE75688	OR6C75	Angiogenesis	0.00796059	0.15		GSE98734	OR1A1	Stemness	0.000879314	0.2
GSE75688	OR2M3	Angiogenesis	0.00581796	0.15		GSE98734	OR1D2	Stemness	0.000109665	0.24
GSE75688	OR52I1	Angiogenesis	0.00355229	0.16		GSE98734	OR2A5	Stemness	0.000776832	0.21
GSE75688	OR6J1	Angiogenesis	0.00346624	0.16		GSE98734	OR2AP1	Stemness	0.0007624	0.21
GSE75688	OR1A1	Angiogenesis	0.00310479	0.17		GSE98734	OR2AT4	Stemness	0.00835919	0.16
GSE75688	OR10G3	Angiogenesis	0.0022671	0.17		GSE98734	OR2V2	Stemness	0.0051734	0.17
GSE75688	OR8H1	Angiogenesis	0.000353279	0.2		GSE98734	OR4F17	Stemness	0.00871246	0.16
GSE75688	OR1I1	Apoptosis	0.00627165	-0.15		GSE98734	OR51B5	Stemness	0.00423303	0.18
GSE75688	OR8H1	Differentiation	0.0094977	0.15		GSE98734	OR52K1	Stemness	0.0072772	0.16
GSE75688	OR10H5	Differentiation	0.00944678	0.15		GSE98734	OR6C75	Stemness	0.00400196	0.18
GSE75688	OR2AG2	Differentiation	0.00849433	0.15		GSE76312	OR1I1	Angiogenesis	0.00113636	0.35
GSE75688	OR4K17	Differentiation	0.00604134	0.15		GSE76312	OR4D9	Angiogenesis	0.00295424	0.32
GSE75688	OR10G3	Differentiation	0.00207951	0.17		GSE76312	OR5AS1	Angiogenesis	0.00471401	0.31
GSE75688	OR10H1	Differentiation	0.00189974	0.17		GSE76312	OR10H1	Apoptosis	0.00116599	-0.35
GSE75688	OR7C1	Differentiation	0.00177258	0.18		GSE76312	OR4D9	Apoptosis	0.00666201	0.3
GSE75688	OR4F17	Differentiation	0.00145964	0.18		GSE76312	OR51B5	Apoptosis	0.00116472	-0.35
GSE75688	OR52K1	Differentiation	0.000765932	0.19		GSE76312	OR6K3	Apoptosis	0.00457334	0.31
GSE75688	OR6C75	Differentiation	0.000154239	0.21		GSE76312	OR1I1	Cell_Cycle	0.00356006	-0.32
GSE75688	OR1I1	DNA_damage	0.00677957	-0.15		GSE76312	OR1I1	DNA_repair	0.000392456	-0.38
GSE75688	OR7G2	DNA_repair	0.00015774	-0.21		GSE76312	OR4D9	DNA_repair	0.0059992	-0.3
GSE75688	OR1M1	DNA_repair	0.000580701	-0.19		GSE76312	OR6K3	EMT	0.00744868	-0.29
GSE75688	OR10H1	DNA_repair	0.00222114	-0.17		GSE76312	OR14J1	Inflammation	0.00898106	0.29
GSE75688	OR8H1	DNA_repair	0.00236595	-0.17		GSE76312	OR1I1	Inflammation	0.000650079	0.37
GSE75688	OR2V2	DNA_repair	0.00296765	-0.17		GSE76312	OR4D9	Inflammation	0.00588051	0.3
GSE75688	OR2AG2	DNA_repair	0.0074726	-0.15		GSE76312	OR51B5	Metastasis	0.000103729	0.42
GSE75688	OR7C1	DNA_repair	0.00931335	-0.15		GSE76312	OR6K3	Metastasis	0.000109736	-0.41
GSE75688	OR14J1	EMT	0.00335979	-0.16		GSE76312	OR51B5	Quiescence	0.00302728	-0.32
GSE75688	OR6C75	Inflammation	0.00999027	0.14		GSE76312	OR1I1	Stemness	0.000691413	0.37
GSE75688	OR7C1	Inflammation	0.00936648	0.15		GSE51254	OR51B5	Angiogenesis	0.00752197	-0.28
GSE75688	OR14J1	Inflammation	0.00347439	0.16		GSE51254	OR2AT4	DNA_damage	0.00970153	-0.27
GSE75688	OR7G2	Inflammation	0.00301428	0.17		GSE51254	OR51B5	Hypoxia	0.00529789	-0.29
GSE75688	OR2M3	Inflammation	0.00225774	0.17		GSE51254	OR51B5	Invasion	0.00829246	0.28
GSE75688	OR2AT4	Inflammation	0.000998932	0.18		GSE51254	OR2M3	Stemness	0.00311076	0.31
GSE75688	OR8H1	Invasion	0.000171198	-0.21		ERP020478	OR10G3	Angiogenesis	0.00185996	-0.28
GSE75688	OR1I1	Invasion	0.000770421	-0.19		ERP020478	OR14J1	Angiogenesis	0.00239593	-0.27
GSE75688	OR6K3	Invasion	0.00129469	-0.18		ERP020478	OR1A1	Angiogenesis	0.000474856	-0.31
GSE75688	OR6C75	Invasion	0.00165902	-0.18		ERP020478	OR2A5	Angiogenesis	0.000959874	-0.29
GSE75688	OR10H5	Invasion	0.00380736	-0.16		ERP020478	OR2AT4	Angiogenesis	0.000109069	-0.34
GSE75688	OR7G2	Proliferation	0.00759005	-0.15		ERP020478	OR2B6	Angiogenesis	0.000258674	-0.32
GSE75688	OR51M1	Proliferation	0.00952237	-0.15		ERP020478	OR2F1	Angiogenesis	0.000447317	-0.31
GSE75688	OR1M1	Quiescence	0.00282624	0.17		ERP020478	OR2M3	Angiogenesis	0.000111734	-0.34
GSE75688	OR5AU1	Stemness	0.00879173	0.15		ERP020478	OR2AT4	Apoptosis	0.0016079	-0.28
GSE75688	OR7D2	Stemness	0.00779308	0.15		ERP020478	OR2B6	Apoptosis	0.00663571	-0.24
GSE75688	OR10H5	Stemness	0.00625975	0.15		ERP020478	OR52K1	Apoptosis	0.000281928	-0.32
GSE75688	OR1A1	Stemness	0.00402012	0.16		ERP020478	OR14J1	Cell_Cycle	0.0034213	0.26
GSE75688	OR4K17	Stemness	0.0030291	0.17		ERP020478	OR2B6	Cell_Cycle	0.000593386	0.3
GSE75688	OR1I1	Stemness	0.00125658	0.18		ERP020478	OR2F1	Cell_Cycle	0.0051107	-0.25
GSE75367	OR1A1	Inflammation	0.00969162	-0.33		ERP020478	OR51B5	Cell_Cycle	0.00254472	0.27
GSE75367	OR2M3	Invasion	0.00254663	-0.38		ERP020478	OR10G3	Differentiation	0.00106818	-0.29
GSE75367	OR2AT4	Invasion	0.00307676	-0.38		ERP020478	OR14J1	Differentiation	0.00651856	-0.24
GSE75367	OR1I1	Invasion	0.00665091	-0.35		ERP020478	OR2A5	Differentiation	0.000217716	-0.32
GSE75367	OR4F17	Metastasis	0.000315797	-0.45		ERP020478	OR2AT4	Differentiation	0.000393463	-0.31
GSE75367	OR2AT4	Metastasis	0.000404396	-0.44		ERP020478	OR2M3	Differentiation	0.00853044	-0.23
GSE75367	OR6Y1	Metastasis	0.00123206	-0.41		ERP020478	OR5AS1	Differentiation	0.000370439	-0.31
GSE75367	OR4F17	Proliferation	0.00509884	-0.36		ERP020478	OR2AT4	DNA_damage	0.00383559	0.26
GSE75367	OR10H1	Stemness	0.00551921	0.35		ERP020478	OR2B6	DNA_damage	0.00057587	0.3
GSE75367	OR2M3	Stemness	0.0054331	0.35		ERP020478	OR14J1	DNA_repair	0.000150302	0.33
GSE89567	OR7D2	Apoptosis	0.00379403	-0.04		ERP020478	OR2AT4	DNA_repair	0.000243027	0.32
GSE89567	OR7D2	Cell_Cycle	0.00561512	0.04		ERP020478	OR2M3	DNA_repair	0.000608328	0.3
GSE89567	OR7D2	Differentiation	0.00396584	0.04		ERP020478	OR52K1	DNA_repair	0.000197795	0.33
GSE89567	OR7D2	Hypoxia	0.00543822	-0.04		ERP020478	OR14J1	EMT	0.000265323	-0.32
GSE89567	OR7D2	Invasion	0.00347021	-0.04		ERP020478	OR2B6	EMT	0.000146816	-0.33
GSE84465	OR4F17	Apoptosis	0.00121128	0.1		ERP020478	OR4F17	EMT	0.000206773	-0.33
GSE84465	OR4F17	Quiescence	0.00251088	0.09		ERP020478	OR1A1	Hypoxia	0.000565296	-0.3
GSE73121	OR52K1	Angiogenesis	0.00829466	0.3		ERP020478	OR10G3	Inflammation	0.00172078	-0.28
GSE73121	OR5A1	Differentiation	0.00558663	0.32		ERP020478	OR2AT4	Inflammation	0.000319202	-0.32
GSE73121	OR1A1	Differentiation	0.00292596	0.34		ERP020478	OR5AS1	Inflammation	0.000122582	-0.34
GSE73121	OR1D2	DNA_damage	0.00554556	0.32		ERP020478	OR10G3	Invasion	0.00331147	-0.26
GSE73121	OR6Y1	EMT	0.00196227	-0.35		ERP020478	OR2AT4	Invasion	0.00106903	-0.29
GSE73121	OR7G2	Hypoxia	0.0076682	0.31		ERP020478	OR2F1	Invasion	0.00075886	-0.3
GSE73121	OR5AS1	Invasion	0.00141635	-0.36		ERP020478	OR2M3	Invasion	0.00652896	-0.24
GSE73121	OR1A1	Invasion	0.00310937	-0.34		ERP020478	OR52K1	Invasion	0.000172127	-0.33
GSE73121	OR52E4	Invasion	0.00725746	-0.31		ERP020478	OR1A1	Metastasis	0.00136146	-0.28
GSE73121	OR6Y1	Invasion	0.00964075	-0.3		ERP020478	OR10G3	Proliferation	0.00317294	-0.26
GSE69405	OR10K1	Angiogenesis	0.00689224	-0.25		ERP020478	OR1A1	Proliferation	0.000535075	-0.31
GSE69405	OR52I1	Angiogenesis	0.000770873	0.3		ERP020478	OR2M3	Proliferation	0.00873523	-0.23
GSE69405	OR52I1	Apoptosis	0.00264044	-0.27		ERP020478	OR4F17	Proliferation	0.00526917	-0.25
GSE69405	OR2G6	Cell_Cycle	0.00477183	-0.26		ERP020478	OR51B5	Proliferation	0.000179779	0.33
GSE69405	OR52I1	Cell_Cycle	0.00878105	-0.24		ERP020478	OR5AS1	Proliferation	0.00260577	-0.27
GSE69405	OR51B5	Differentiation	0.00197452	-0.28		ERP020478	OR1A1	Quiescence	0.0055643	-0.25
GSE69405	OR7D2	Differentiation	0.00790657	0.24		ERP020478	OR2A5	Quiescence	0.0034907	-0.26
GSE69405	OR14J1	Differentiation	0.00660103	0.25		ERP020478	OR2AT4	Quiescence	0.00068463	-0.3
GSE69405	OR5A1	Differentiation	0.00396897	0.26		ERP020478	OR2M3	Quiescence	0.00340408	-0.26
GSE69405	OR1A1	Differentiation	0.00195176	0.28		ERP020478	OR5AS1	Quiescence	0.000316823	-0.32
GSE69405	OR5A1	DNA_damage	0.000234202	-0.33		ERP020478	OR1A1	Stemness	0.00116529	-0.29
GSE69405	OR1A1	DNA_repair	0.00178227	-0.28		ERP020478	OR2F1	Stemness	0.00011754	-0.34
GSE69405	OR14J1	DNA_repair	0.00540433	-0.25		ERP020478	OR2M3	Stemness	0.00131972	-0.28
GSE69405	OR10K1	EMT	0.000476405	-0.32		ERP020478	OR5AS1	Stemness	0.000666197	-0.3
GSE69405	OR1D2	EMT	0.000550494	-0.31		GSE81812	OR1A1	Cell_Cycle	0.00704133	-0.15
GSE69405	OR2M3	EMT	0.0005715	-0.31		GSE81812	OR6C75	Cell_Cycle	0.000513981	-0.2
GSE69405	OR51B5	EMT	0.00772846	-0.24		GSE81812	OR14J1	Differentiation	0.00661111	0.15
GSE69405	OR1A1	EMT	0.00918647	-0.24		GSE81812	OR6C75	DNA_repair	0.000439132	-0.2
GSE69405	OR52I1	Inflammation	0.000107786	0.35		GSE81812	OR2M3	EMT	0.00625554	-0.15
GSE69405	OR5A1	Invasion	0.000134522	-0.34		GSE81812	OR6C75	EMT	0.004748	-0.16
GSE69405	OR10G3	Metastasis	0.00256964	-0.27		GSE81812	OR2M3	Hypoxia	0.000619738	-0.19
GSE69405	OR10K1	Proliferation	0.00202335	-0.28		GSE81812	OR10G3	Inflammation	0.00531703	0.16
GSE69405	OR6Y1	Proliferation	0.0026332	-0.27		GSE81812	OR4F17	Inflammation	0.00340498	0.17
GSE69405	OR2M3	Quiescence	0.000211646	-0.33		GSE81812	OR6Y1	Inflammation	0.00895856	0.15
GSE69405	OR10K1	Quiescence	0.00429443	-0.26		GSE81812	OR10G3	Invasion	0.000987909	-0.19
GSE69405	OR2AT4	Stemness	0.0074258	0.24		GSE81812	OR1I1	Invasion	0.000145573	-0.21
GSE69405	OR52I1	Stemness	0.000357233	0.32		GSE81812	OR2AT4	Invasion	0.00451175	-0.16
GSE72056	OR7D2	Angiogenesis	0.00262034	0.08		GSE81812	OR2G6	Invasion	0.00570389	-0.16
GSE72056	OR7D2	Cell_Cycle	0.000489584	0.1		GSE81812	OR5AS1	Invasion	0.000190055	-0.21
GSE72056	OR7D2	DNA_repair	0.00856976	-0.07		GSE81812	OR6Y1	Invasion	0.000129081	-0.22
GSE72056	OR7D2	EMT	0.0039039	-0.08		GSE81812	OR10G3	Metastasis	0.00753404	-0.15
GSE72056	OR7D2	Inflammation	0.000536006	0.1		GSE81812	OR1A1	Metastasis	0.00257255	-0.17
GSE72056	OR7D2	Quiescence	0.00979418	0.07		GSE81812	OR1I1	Metastasis	0.00799921	-0.15
GSE81383	OR6K3	Angiogenesis	0.00934591	0.15		GSE81812	OR2M3	Metastasis	0.00120681	-0.18
GSE81383	OR1A1	Angiogenesis	0.00721305	0.15		GSE81812	OR4F17	Metastasis	0.000393087	-0.2
GSE81383	OR1D2	Angiogenesis	0.00118044	0.18		GSE81812	OR1A1	Quiescence	0.000950427	0.19
GSE81383	OR5AS1	Angiogenesis	0.000762938	0.19		GSE81812	OR4F17	Quiescence	0.00461978	0.16
GSE81383	OR5AS1	Cell_Cycle	0.00181521	-0.18		GSE81812	OR5AS1	Quiescence	0.00129354	0.18
GSE81383	OR2M3	Cell_Cycle	0.00299779	-0.17		GSE81812	OR1D2	Stemness	0.00146971	0.18
GSE81383	OR2A5	Cell_Cycle	0.00447034	0.16		GSE81812	OR1I1	Stemness	0.000665814	0.19
GSE81383	OR2A5	Differentiation	0.00732709	-0.15		GSE81812	OR2G6	Stemness	0.00498673	0.16
GSE81383	OR4F17	Differentiation	0.00515593	0.16		GSE81812	OR2T12	Stemness	0.000530661	0.2
GSE81383	OR2AT4	Differentiation	0.00337307	0.17		GSE81812	OR5AS1	Stemness	0.00426259	0.16
GSE81383	OR1D2	Differentiation	0.00223026	0.17		GSE81812	OR6Y1	Stemness	0.000317767	0.2
GSE81383	OR1I1	Differentiation	0.00063544	0.19		DRP001358	OR1D2	Angiogenesis	0.00144688	0.2
GSE81383	OR5AS1	Differentiation	0.000107983	0.22		DRP001358	OR1M1	Angiogenesis	0.00139736	0.21
GSE81383	OR5AS1	DNA_repair	0.00467311	-0.16		DRP001358	OR51M1	Angiogenesis	0.00268674	0.19
GSE81383	OR2M3	DNA_repair	0.00574853	-0.16		DRP001358	OR56A1	Angiogenesis	0.00339918	0.19
GSE81383	OR6K3	Hypoxia	0.00529686	-0.16		DRP001358	OR7D2	Angiogenesis	0.0026231	0.19
GSE81383	OR1D2	Inflammation	0.000323237	0.2		DRP001358	OR14J1	Apoptosis	0.00133868	0.21
GSE81383	OR1A1	Invasion	0.000577114	-0.2		DRP001358	OR6K3	Apoptosis	0.00450691	0.18
GSE81383	OR1I1	Invasion	0.00221687	-0.17		DRP001358	OR7A17	Apoptosis	0.0068018	-0.17
GSE81383	OR1D2	Invasion	0.00484619	-0.16		DRP001358	OR8A1	Apoptosis	0.00399443	0.19
GSE81383	OR14J1	Invasion	0.00903959	-0.15		DRP001358	OR1A1	Cell_Cycle	0.00742166	-0.17
GSE81383	OR2A5	Metastasis	0.00392317	-0.16		DRP001358	OR2M3	Cell_Cycle	0.00945458	-0.17
GSE81383	OR1D2	Metastasis	0.00122215	0.18		DRP001358	OR4F17	Cell_Cycle	0.000406377	-0.23
GSE81383	OR5AS1	Proliferation	0.0010055	-0.19		DRP001358	OR52I1	Cell_Cycle	0.000763052	-0.22
GSE81383	OR1I1	Proliferation	0.00321727	-0.17		DRP001358	OR52K1	Cell_Cycle	0.000391363	-0.23
GSE81383	OR4F17	Quiescence	0.00898512	0.15		DRP001358	OR10G3	Differentiation	0.00470167	0.18
GSE81383	OR1D2	Quiescence	0.00270731	0.17		DRP001358	OR14J1	Differentiation	0.00408651	0.18
						DRP001358	OR5AS1	Differentiation	0.000310172	0.23
						DRP001358	OR6C75	Differentiation	0.00363091	0.19
						DRP001358	OR7D2	Differentiation	0.000349276	0.23
						DRP001358	OR10G3	DNA_repair	0.000203909	-0.24
						DRP001358	OR14J1	DNA_repair	0.00947426	-0.17
						DRP001358	OR1I1	DNA_repair	0.00345616	-0.19
						DRP001358	OR2AT4	DNA_repair	0.0030608	-0.19
						DRP001358	OR52I1	DNA_repair	0.00291034	-0.19
						DRP001358	OR52K1	DNA_repair	0.00187344	-0.2
						DRP001358	OR6C75	DNA_repair	0.000838898	-0.21
						DRP001358	OR7D4	DNA_repair	0.0054619	-0.18
						DRP001358	OR1M1	EMT	0.00439543	0.18
						DRP001358	OR2AT4	EMT	0.00254533	0.19
						DRP001358	OR2M3	EMT	0.00190007	0.2
						DRP001358	OR1A1	Hypoxia	0.00285844	0.19
						DRP001358	OR1D2	Hypoxia	0.00870901	0.17
						DRP001358	OR10G3	Inflammation	0.00576947	0.18
						DRP001358	OR10H1	Inflammation	0.00562521	0.18
						DRP001358	OR1M1	Inflammation	0.000517773	0.22
						DRP001358	OR2F1	Inflammation	0.00612099	0.18
						DRP001358	OR52K1	Inflammation	0.00689953	0.17
						DRP001358	OR5A1	Inflammation	0.00975472	0.17
						DRP001358	OR5AS1	Inflammation	0.00011891	0.25
						DRP001358	OR6K3	Inflammation	0.00273183	0.19
						DRP001358	OR7D2	Inflammation	0.00235657	0.2
						DRP001358	OR7G2	Inflammation	0.00113592	0.21
						DRP001358	OR10G3	Invasion	0.00249201	-0.19
						DRP001358	OR10H5	Invasion	0.00527791	-0.18
						DRP001358	OR1I1	Invasion	0.00103445	-0.21
						DRP001358	OR2AT4	Invasion	0.00142519	-0.2
						DRP001358	OR2M3	Invasion	0.00877021	-0.17
						DRP001358	OR4F17	Invasion	0.000765877	-0.22
						DRP001358	OR52I1	Invasion	0.00693302	-0.17
						DRP001358	OR52K1	Invasion	0.00028277	-0.23
						DRP001358	OR10H1	Metastasis	0.00302069	0.19
						DRP001358	OR14J1	Metastasis	0.00114945	0.21
						DRP001358	OR1A1	Metastasis	0.0079018	0.17
						DRP001358	OR1M1	Metastasis	0.00374548	0.19
						DRP001358	OR2AT4	Metastasis	0.00524925	0.18
						DRP001358	OR2M3	Metastasis	0.00257013	0.19
						DRP001358	OR52I1	Metastasis	0.00139562	0.21
						DRP001358	OR52K1	Metastasis	0.00472437	0.18
						DRP001358	OR1A1	Quiescence	0.00442883	0.18
						DRP001358	OR5A1	Quiescence	0.00369227	0.19
						DRP001358	OR7G2	Quiescence	0.0048082	0.18
						DRP001358	OR14J1	Stemness	0.00714278	0.17
						DRP001358	OR1A1	Stemness	0.000198228	0.24
						DRP001358	OR2M3	Stemness	0.00193439	0.2
						DRP001358	OR52K1	Stemness	0.00389389	0.19
						DRP001358	OR6C75	Stemness	0.00913237	0.17
						DRP003981	OR4F17	Cell_Cycle	0.00461162	-0.22
						GSE99305	OR5AS1	Differentiation	0.00191769	0.32
						GSE99305	OR4F17	DNA_repair	0.00410293	0.3
						GSE99305	OR5AS1	Hypoxia	0.00554605	-0.29
						GSE99305	OR1D2	Inflammation	0.000432141	-0.36
						GSE99305	OR10G3	Invasion	0.00817249	-0.28
						GSE99305	OR2AT4	Invasion	0.0044105	-0.3
						GSE99305	OR7G2	Invasion	0.00260567	-0.31
						GSE99795	OR2M3	Angiogenesis	0.00221211	0.26
						GSE99795	OR14J1	Differentiation	0.00714996	0.23
						GSE99795	OR1A1	Differentiation	0.00227121	0.26
						GSE99795	OR2AT4	Differentiation	0.000983549	0.28
						GSE99795	OR5AS1	Differentiation	0.000148575	0.32
						GSE99795	OR2AT4	DNA_repair	0.00479082	-0.24
						GSE99795	OR4F17	DNA_repair	0.00101447	-0.27
						GSE99795	OR5AS1	DNA_repair	0.00290077	-0.25
						GSE99795	OR2AT4	Inflammation	0.000164691	0.31
						GSE99795	OR4F17	Inflammation	0.00278159	0.25
						GSE99795	OR5AS1	Inflammation	0.0069408	0.23
						GSE99795	OR2AT4	Invasion	0.00679542	-0.23
						GSE99795	OR2M3	Invasion	0.00204444	-0.26
						GSE99795	OR14J1	Quiescence	0.00275715	0.25
						GSE99795	OR1D2	Quiescence	0.00593446	0.23
						GSE99795	OR2AT4	Quiescence	0.00224648	0.26
						GSE99795	OR4F17	Quiescence	0.000833817	0.28
						GSE99795	OR1A1	Stemness	0.00792018	0.22
						GSE99795	OR1D2	Stemness	0.000336276	0.3
						GSE99795	OR2AT4	Stemness	0.00930372	0.22
						GSE99795	OR2M3	Stemness	0.00011399	0.32
						GSE99795	OR6Y1	Stemness	0.000199352	0.31
						GSE99795	OR7C1	Stemness	0.000708459	0.28
						GSE97681	OR10G3	Angiogenesis	0.00182588	-0.34
						GSE97681	OR4D9	Angiogenesis	0.00273501	-0.32
						GSE97681	OR10G3	Apoptosis	0.000920403	-0.36
						GSE97681	OR2F1	Apoptosis	0.000313259	-0.38
						GSE97681	OR4D9	Apoptosis	0.000163	-0.4
						GSE97681	OR52K1	Apoptosis	0.00142373	0.34
						GSE97681	OR10A3	Cell_Cycle	0.00474566	-0.31
						GSE97681	OR10K1	Cell_Cycle	0.0048473	-0.3
						GSE97681	OR14J1	Cell_Cycle	0.00253231	-0.33
						GSE97681	OR2F1	Cell_Cycle	0.000407335	-0.38
						GSE97681	OR2G6	Cell_Cycle	0.00116888	-0.35
						GSE97681	OR2M3	Cell_Cycle	0.00325215	-0.32
						GSE97681	OR52A1	Cell_Cycle	0.00161931	-0.34
						GSE97681	OR5AS1	Cell_Cycle	0.000464375	-0.37
						GSE97681	OR6C75	Cell_Cycle	0.000106313	-0.41
						GSE97681	OR6Y1	Cell_Cycle	0.0020946	-0.33
						GSE97681	OR7G2	Cell_Cycle	0.00413429	-0.31
						GSE97681	OR2A1	Differentiation	0.00141265	-0.34
						GSE97681	OR2A42	Differentiation	0.00402074	-0.31
						GSE97681	OR2A5	Differentiation	0.00417109	-0.31
						GSE97681	OR10A3	DNA_damage	0.00158328	-0.34
						GSE97681	OR10H1	DNA_damage	0.00342331	-0.32
						GSE97681	OR1A1	DNA_damage	0.000693627	-0.36
						GSE97681	OR2B11	DNA_damage	0.00114858	-0.35
						GSE97681	OR2F1	DNA_damage	0.000436058	-0.38
						GSE97681	OR2G6	DNA_damage	0.000161802	-0.4
						GSE97681	OR2M3	DNA_damage	0.000495734	-0.37
						GSE97681	OR4F17	DNA_damage	0.0056885	-0.3
						GSE97681	OR52A1	DNA_damage	0.000576951	-0.37
						GSE97681	OR56A4	DNA_damage	0.00135389	-0.34
						GSE97681	OR7G2	DNA_damage	0.000927307	-0.35
						GSE97681	OR10A3	DNA_repair	0.000943536	-0.35
						GSE97681	OR10H1	DNA_repair	0.00140618	-0.34
						GSE97681	OR1A1	DNA_repair	0.000121535	-0.41
						GSE97681	OR1I1	DNA_repair	0.00110896	-0.35
						GSE97681	OR2AP1	DNA_repair	0.00845207	-0.29
						GSE97681	OR2F1	DNA_repair	0.000878756	-0.36
						GSE97681	OR2L2	DNA_repair	0.00690657	-0.29
						GSE97681	OR2T12	DNA_repair	0.00787721	-0.29
						GSE97681	OR4F17	DNA_repair	0.000498013	-0.37
						GSE97681	OR52A1	DNA_repair	0.000184945	-0.4
						GSE97681	OR52K1	DNA_repair	0.000542247	0.37
						GSE97681	OR56A4	DNA_repair	0.000729543	-0.36
						GSE97681	OR7G2	DNA_repair	0.000199359	-0.4
						GSE97681	OR14J1	EMT	0.00562311	-0.3
						GSE97681	OR52K1	EMT	0.00141094	0.34
						GSE97681	OR5AS1	EMT	0.00664654	-0.29
						GSE97681	OR6C75	EMT	0.00779856	-0.29
						GSE97681	OR6Y1	EMT	0.00174556	-0.34
						GSE97681	OR10K1	Hypoxia	0.00665187	-0.29
						GSE97681	OR14J1	Hypoxia	0.00252123	-0.33
						GSE97681	OR2F1	Hypoxia	0.0020055	-0.33
						GSE97681	OR2G6	Hypoxia	0.00329848	-0.32
						GSE97681	OR2L2	Hypoxia	0.00780611	-0.29
						GSE97681	OR2M3	Hypoxia	0.00196613	-0.33
						GSE97681	OR4D9	Hypoxia	0.000254446	-0.39
						GSE97681	OR5AS1	Hypoxia	0.00234898	-0.33
						GSE97681	OR6C75	Hypoxia	0.000748309	-0.36
						GSE97681	OR2AT4	Inflammation	0.00023662	-0.39
						GSE97681	OR4D9	Inflammation	0.00141457	-0.34
						GSE97681	OR52K1	Inflammation	0.00289696	0.32
						GSE97681	OR10H1	Invasion	0.00359073	-0.31
						GSE97681	OR1A1	Invasion	0.00207782	-0.33
						GSE97681	OR2A5	Invasion	0.00757738	-0.29
						GSE97681	OR2F1	Invasion	0.000321002	-0.38
						GSE97681	OR2G6	Invasion	0.000112208	-0.41
						GSE97681	OR2M3	Invasion	0.00402364	-0.31
						GSE97681	OR52A1	Invasion	0.00935559	-0.28
						GSE97681	OR52K1	Invasion	0.00155875	0.34
						GSE97681	OR56A4	Invasion	0.00270476	-0.32
						GSE97681	OR6C75	Invasion	0.000478796	-0.37
						GSE97681	OR2F1	Metastasis	0.00244874	-0.33
						GSE97681	OR52K1	Metastasis	0.00148305	0.34
						GSE97681	OR5AS1	Metastasis	0.00769007	-0.29
						GSE97681	OR6C75	Metastasis	0.00180237	-0.34
						GSE97681	OR6Y1	Metastasis	0.00453535	-0.31
						GSE97681	OR2F1	Proliferation	0.00149287	-0.34
						GSE97681	OR6C75	Proliferation	0.00869467	-0.28
						GSE97681	OR10G3	Quiescence	0.00568163	-0.3
						GSE97681	OR14J1	Quiescence	0.00233199	-0.33
						GSE97681	OR1A1	Quiescence	0.00868329	-0.28
						GSE97681	OR2A42	Quiescence	0.000646008	-0.36
						GSE97681	OR2AT4	Quiescence	0.000211179	-0.39
						GSE97681	OR2B11	Quiescence	0.000134241	-0.4
						GSE97681	OR4D9	Quiescence	0.000381831	-0.38
						GSE97681	OR5AS1	Quiescence	0.0034858	-0.32
						GSE97681	OR6Y1	Quiescence	0.000135444	-0.4
						GSE97681	OR10G3	Stemness	0.00684027	-0.29
						GSE97681	OR2A1	Stemness	0.00143636	-0.34
						GSE97681	OR2B11	Stemness	0.00490916	-0.3
						GSE97681	OR2F1	Stemness	0.00364616	-0.31
						GSE97681	OR52K1	Stemness	0.000533374	0.37
