# Supplementary material for: Analysis of single-cell transcriptomes links enrichment of olfactory receptors with cancer cell differentiation status and prognosis
Source: Commun Biol. 2020 Sep 11;3:506. doi: 10.1038/s42003-020-01232-5 (PMC7486295; doi:10.1038/s42003-020-01232-5)
Supplement: Supplementary file 6 — Supplementary Data 4 [file 42003_2020_1232_MOESM6_ESM.xlsx]

## Sheet: SITable4
BRCA
Normal	PDX	Tissue	CTC
OR10H1	OR10H1	OR10A2	OR10G3
OR10H5	OR10H5	OR10G3	OR10H1
OR14J1	OR14J1	OR10H1	OR10H5
OR1A1	OR1A1	OR10H5	OR14J1
OR1I1	OR1I1	OR10J1	OR1A1
OR2AT4	OR2A5	OR10K1	OR1I1
OR2M3	OR2G6	OR14J1	OR2A5
OR4D9	OR2L2	OR1A1	OR2AT4
OR4F17	OR2M3	OR1D2	OR2G6
OR5A1	OR2T12	OR1I1	OR2L2
OR5AS1	OR4D9	OR1M1	OR2M3
OR6C75	OR4F17	OR2A5	OR2T12
OR7C1	OR5AS1	OR2AG1	OR4F17
OR7D4	OR5AU1	OR2AG2	OR52I1
	OR6C75	OR2AT4	OR56A4
	OR7C1	OR2B11	OR5AS1
		OR2F1	OR6C75
		OR2G6	OR6Y1
		OR2L2	OR7C1
		OR2M3
		OR2M4
		OR2T12
		OR2V2
		OR4D1
		OR4D9
		OR4F17
		OR4K13
		OR4K17
		OR4K2
		OR51M1
		OR52A1
		OR52E4
		OR52I1
		OR52K1
		OR56A1
		OR56A4
		OR5A1
		OR5A2
		OR5AS1
		OR5AU1
		OR5H14
		OR6C75
		OR6J1
		OR6K3
		OR6Y1
		OR7A17
		OR7C1
		OR7D2
		OR7D4
		OR7G2
		OR8A1
		OR8B8
		OR8H1
