# Supplementary material for: Analysis of single-cell transcriptomes links enrichment of olfactory receptors with cancer cell differentiation status and prognosis
Source: Commun Biol. 2020 Sep 11;3:506. doi: 10.1038/s42003-020-01232-5 (PMC7486295; doi:10.1038/s42003-020-01232-5)
Supplement: Supplementary file 7 — Supplementary Data 5 [file 42003_2020_1232_MOESM7_ESM.xlsx]

## Sheet: SITable5
Cell	zfpkm_count	molecular_subtype		Molecular Subtype	Median_Expression		Mann-Whitney pairwise - Bonferroni corrected p-values
SRR2973353	43	double positive (ER+ and HER2+)		double positive (ER+ and HER2+)	0.110787
SRR2973354	35	double positive (ER+ and HER2+)		double positive (ER+ and HER2+)	4.71934		For Cell Count						For OR Expression
SRR2973355	35	double positive (ER+ and HER2+)		double positive (ER+ and HER2+)	1.10774			ER+	HER2+	DP	TNBC			ER+	HER2+	DP	TNBC
SRR2973356	46	double positive (ER+ and HER2+)		double positive (ER+ and HER2+)	1.54975		ER+		0.8153	0.5472	0.01714		ER+		3.13e-06	0.0005443	0.44
SRR2973357	37	double positive (ER+ and HER2+)		double positive (ER+ and HER2+)	0.152501		HER2+	0.8153		1	0.2707		HER2+	3.13e-06		3.686e-11	0.05445
SRR2973358	44	double positive (ER+ and HER2+)		double positive (ER+ and HER2+)	0.655228		DP	0.5472	1		1		DP	0.0005443	3.686e-11		4.111e-05
SRR2973359	43	double positive (ER+ and HER2+)		double positive (ER+ and HER2+)	3.07264		TNBC	0.01714	0.2707	1			TNBC	0.44	0.05445	4.111e-05
SRR2973360	33	double positive (ER+ and HER2+)		double positive (ER+ and HER2+)	3.26278
SRR2973361	49	double positive (ER+ and HER2+)		double positive (ER+ and HER2+)	2.68078
SRR2973363	51	double positive (ER+ and HER2+)		double positive (ER+ and HER2+)	1.87923
SRR2973365	32	double positive (ER+ and HER2+)		double positive (ER+ and HER2+)	1.3105
SRR2973366	47	double positive (ER+ and HER2+)		double positive (ER+ and HER2+)	2.79326
SRR2973367	49	double positive (ER+ and HER2+)		double positive (ER+ and HER2+)	0.117884
SRR2973368	38	double positive (ER+ and HER2+)		double positive (ER+ and HER2+)	0.309716
SRR2973369	35	double positive (ER+ and HER2+)		double positive (ER+ and HER2+)	2.43595
SRR2973386	32	double positive (ER+ and HER2+)		double positive (ER+ and HER2+)	0.423393
SRR2973393	53	double positive (ER+ and HER2+)		double positive (ER+ and HER2+)	0.478403
SRR2973396	40	double positive (ER+ and HER2+)		double positive (ER+ and HER2+)	0.75379
SRR2973397	45	double positive (ER+ and HER2+)		double positive (ER+ and HER2+)	0.406158
SRR2973400	20	double positive (ER+ and HER2+)		double positive (ER+ and HER2+)	6.51067
SRR2973404	49	double positive (ER+ and HER2+)		double positive (ER+ and HER2+)	0.306748
SRR2973409	50	double positive (ER+ and HER2+)		double positive (ER+ and HER2+)	0.446632
SRR2973416	49	double positive (ER+ and HER2+)		double positive (ER+ and HER2+)	0.648237
SRR2973417	1	double positive (ER+ and HER2+)		double positive (ER+ and HER2+)	0.281282
SRR2973433	49	double positive (ER+ and HER2+)		double positive (ER+ and HER2+)	1.17312
SRR5023386	47	estrogen receptor positive (ER+)		double positive (ER+ and HER2+)	12.0187
SRR5023387	44	estrogen receptor positive (ER+)		double positive (ER+ and HER2+)	0.093567
SRR5023388	41	estrogen receptor positive (ER+)		double positive (ER+ and HER2+)	1.25754
SRR5023389	50	estrogen receptor positive (ER+)		double positive (ER+ and HER2+)	0.095028
SRR5023390	47	estrogen receptor positive (ER+)		double positive (ER+ and HER2+)	0.249179
SRR5023391	43	estrogen receptor positive (ER+)		double positive (ER+ and HER2+)	0.121032
SRR5023392	45	estrogen receptor positive (ER+)		double positive (ER+ and HER2+)	0.070964
SRR5023393	48	estrogen receptor positive (ER+)		double positive (ER+ and HER2+)	1.11142
SRR5023394	27	estrogen receptor positive (ER+)		double positive (ER+ and HER2+)	0.674906
SRR5023395	50	estrogen receptor positive (ER+)		double positive (ER+ and HER2+)	0.274911
SRR5023396	44	estrogen receptor positive (ER+)		double positive (ER+ and HER2+)	0.104613
SRR5023397	35	estrogen receptor positive (ER+)		double positive (ER+ and HER2+)	0.481016
SRR5023398	48	estrogen receptor positive (ER+)		double positive (ER+ and HER2+)	0.462484
SRR5023399	49	estrogen receptor positive (ER+)		double positive (ER+ and HER2+)	4.40462
SRR5023400	47	estrogen receptor positive (ER+)		double positive (ER+ and HER2+)	0.265895
SRR5023402	48	estrogen receptor positive (ER+)		double positive (ER+ and HER2+)	0.114246
SRR5023403	32	estrogen receptor positive (ER+)		double positive (ER+ and HER2+)	2.39239
SRR5023405	48	estrogen receptor positive (ER+)		double positive (ER+ and HER2+)	0.502681
SRR5023406	44	estrogen receptor positive (ER+)		double positive (ER+ and HER2+)	0.949498
SRR5023407	17	estrogen receptor positive (ER+)		double positive (ER+ and HER2+)	0.666066
SRR5023408	45	estrogen receptor positive (ER+)		double positive (ER+ and HER2+)	0.227541
SRR5023409	45	estrogen receptor positive (ER+)		double positive (ER+ and HER2+)	0.784779
SRR5023410	46	estrogen receptor positive (ER+)		double positive (ER+ and HER2+)	1.30661
SRR5023411	46	estrogen receptor positive (ER+)		double positive (ER+ and HER2+)	0.630312
SRR5023412	42	estrogen receptor positive (ER+)		double positive (ER+ and HER2+)	0.674667
SRR5023413	22	estrogen receptor positive (ER+)		double positive (ER+ and HER2+)	0.588921
SRR5023414	41	estrogen receptor positive (ER+)		double positive (ER+ and HER2+)	0.590094
SRR5023415	29	estrogen receptor positive (ER+)		double positive (ER+ and HER2+)	0.188932
SRR5023416	32	estrogen receptor positive (ER+)		estrogen receptor positive (ER+)	0.071529
SRR5023417	32	estrogen receptor positive (ER+)		estrogen receptor positive (ER+)	2.53463
SRR5023418	37	estrogen receptor positive (ER+)		estrogen receptor positive (ER+)	0.679148
SRR5023419	34	estrogen receptor positive (ER+)		estrogen receptor positive (ER+)	1.0536
SRR5023420	49	estrogen receptor positive (ER+)		estrogen receptor positive (ER+)	0.137297
SRR5023421	51	estrogen receptor positive (ER+)		estrogen receptor positive (ER+)	0.398981
SRR5023422	47	estrogen receptor positive (ER+)		estrogen receptor positive (ER+)	1.2629
SRR5023423	35	estrogen receptor positive (ER+)		estrogen receptor positive (ER+)	2.53043
SRR5023424	45	estrogen receptor positive (ER+)		estrogen receptor positive (ER+)	0.534467
SRR5023425	48	estrogen receptor positive (ER+)		estrogen receptor positive (ER+)	1.87486
SRR5023426	49	estrogen receptor positive (ER+)		estrogen receptor positive (ER+)	0.747461
SRR5023427	52	estrogen receptor positive (ER+)		estrogen receptor positive (ER+)	1.62159
SRR5023428	41	estrogen receptor positive (ER+)		estrogen receptor positive (ER+)	0.032598
SRR5023429	34	estrogen receptor positive (ER+)		estrogen receptor positive (ER+)	0.125797
SRR5023431	41	estrogen receptor positive (ER+)		estrogen receptor positive (ER+)	1.52202
SRR5023432	51	estrogen receptor positive (ER+)		estrogen receptor positive (ER+)	0.124054
SRR5023433	49	estrogen receptor positive (ER+)		estrogen receptor positive (ER+)	1.95667
SRR5023434	35	estrogen receptor positive (ER+)		estrogen receptor positive (ER+)	0.394685
SRR5023435	34	estrogen receptor positive (ER+)		estrogen receptor positive (ER+)	0.127412
SRR5023436	34	estrogen receptor positive (ER+)		estrogen receptor positive (ER+)	4.01408
SRR5023437	48	estrogen receptor positive (ER+)		estrogen receptor positive (ER+)	0.235909
SRR5023438	44	estrogen receptor positive (ER+)		estrogen receptor positive (ER+)	0.30745
SRR5023439	35	estrogen receptor positive (ER+)		estrogen receptor positive (ER+)	0.328451
SRR5023440	45	estrogen receptor positive (ER+)		estrogen receptor positive (ER+)	0.246456
SRR5023441	34	estrogen receptor positive (ER+)		estrogen receptor positive (ER+)	0.628771
SRR2973279	38	estrogen receptor positive (ER+)		estrogen receptor positive (ER+)	4.3882
SRR2973280	15	estrogen receptor positive (ER+)		estrogen receptor positive (ER+)	0.086988
SRR2973281	20	estrogen receptor positive (ER+)		estrogen receptor positive (ER+)	0.435072
SRR2973282	35	estrogen receptor positive (ER+)		estrogen receptor positive (ER+)	0.067715
SRR2973283	12	estrogen receptor positive (ER+)		estrogen receptor positive (ER+)	0.141147
SRR2973284	22	estrogen receptor positive (ER+)		estrogen receptor positive (ER+)	0.078166
SRR2973285	15	estrogen receptor positive (ER+)		estrogen receptor positive (ER+)	0.076353
SRR2973286	3	estrogen receptor positive (ER+)		estrogen receptor positive (ER+)	0.420343
SRR2973287	5	estrogen receptor positive (ER+)		estrogen receptor positive (ER+)	0.638807
SRR2973288	29	estrogen receptor positive (ER+)		estrogen receptor positive (ER+)	0.165752
SRR2973289	25	estrogen receptor positive (ER+)		estrogen receptor positive (ER+)	0.113655
SRR2973290	28	estrogen receptor positive (ER+)		estrogen receptor positive (ER+)	0.712378
SRR2973291	33	estrogen receptor positive (ER+)		estrogen receptor positive (ER+)	0.112095
SRR2973292	11	estrogen receptor positive (ER+)		estrogen receptor positive (ER+)	2.19177
SRR2973293	10	estrogen receptor positive (ER+)		estrogen receptor positive (ER+)	0.528048
SRR2973294	14	estrogen receptor positive (ER+)		estrogen receptor positive (ER+)	0.037327
SRR2973295	16	estrogen receptor positive (ER+)		estrogen receptor positive (ER+)	2.63282
SRR2973297	21	estrogen receptor positive (ER+)		estrogen receptor positive (ER+)	0.267221
SRR2973298	13	estrogen receptor positive (ER+)		estrogen receptor positive (ER+)	1.56045
SRR2973299	19	estrogen receptor positive (ER+)		estrogen receptor positive (ER+)	0.937353
SRR5023456	30	human epidermal growth factor receptor 2 positive (HER2+)		estrogen receptor positive (ER+)	0.275843
SRR5023457	34	human epidermal growth factor receptor 2 positive (HER2+)		estrogen receptor positive (ER+)	0.250744
SRR5023458	39	human epidermal growth factor receptor 2 positive (HER2+)		estrogen receptor positive (ER+)	0.630281
SRR5023459	46	human epidermal growth factor receptor 2 positive (HER2+)		estrogen receptor positive (ER+)	0.168137
SRR5023460	39	human epidermal growth factor receptor 2 positive (HER2+)		estrogen receptor positive (ER+)	0.647463
SRR5023461	24	human epidermal growth factor receptor 2 positive (HER2+)		estrogen receptor positive (ER+)	0.24287
SRR5023462	31	human epidermal growth factor receptor 2 positive (HER2+)		estrogen receptor positive (ER+)	0.092668
SRR5023463	30	human epidermal growth factor receptor 2 positive (HER2+)		estrogen receptor positive (ER+)	0.657667
SRR5023464	29	human epidermal growth factor receptor 2 positive (HER2+)		human epidermal growth factor receptor 2 positive (HER2+)	0.100018
SRR5023465	34	human epidermal growth factor receptor 2 positive (HER2+)		human epidermal growth factor receptor 2 positive (HER2+)	3.6227
SRR5023466	48	human epidermal growth factor receptor 2 positive (HER2+)		human epidermal growth factor receptor 2 positive (HER2+)	0.890424
SRR5023467	37	human epidermal growth factor receptor 2 positive (HER2+)		human epidermal growth factor receptor 2 positive (HER2+)	1.13976
SRR5023468	30	human epidermal growth factor receptor 2 positive (HER2+)		human epidermal growth factor receptor 2 positive (HER2+)	0.228466
SRR5023469	26	human epidermal growth factor receptor 2 positive (HER2+)		human epidermal growth factor receptor 2 positive (HER2+)	0.8821
SRR5023470	34	human epidermal growth factor receptor 2 positive (HER2+)		human epidermal growth factor receptor 2 positive (HER2+)	1.39253
SRR5023471	27	human epidermal growth factor receptor 2 positive (HER2+)		human epidermal growth factor receptor 2 positive (HER2+)	2.36898
SRR5023472	36	human epidermal growth factor receptor 2 positive (HER2+)		human epidermal growth factor receptor 2 positive (HER2+)	1.74928
SRR5023473	45	human epidermal growth factor receptor 2 positive (HER2+)		human epidermal growth factor receptor 2 positive (HER2+)	2.3315
SRR5023474	41	human epidermal growth factor receptor 2 positive (HER2+)		human epidermal growth factor receptor 2 positive (HER2+)	0.869782
SRR5023475	44	human epidermal growth factor receptor 2 positive (HER2+)		human epidermal growth factor receptor 2 positive (HER2+)	1.49024
SRR5023476	38	human epidermal growth factor receptor 2 positive (HER2+)		human epidermal growth factor receptor 2 positive (HER2+)	0.056059
SRR5023477	53	human epidermal growth factor receptor 2 positive (HER2+)		human epidermal growth factor receptor 2 positive (HER2+)	0.115004
SRR5023478	40	human epidermal growth factor receptor 2 positive (HER2+)		human epidermal growth factor receptor 2 positive (HER2+)	1.85665
SRR5023479	43	human epidermal growth factor receptor 2 positive (HER2+)		human epidermal growth factor receptor 2 positive (HER2+)	0.182532
SRR5023480	38	human epidermal growth factor receptor 2 positive (HER2+)		human epidermal growth factor receptor 2 positive (HER2+)	0.183091
SRR5023481	45	human epidermal growth factor receptor 2 positive (HER2+)		human epidermal growth factor receptor 2 positive (HER2+)	1.68043
SRR5023482	46	human epidermal growth factor receptor 2 positive (HER2+)		human epidermal growth factor receptor 2 positive (HER2+)	0.573011
SRR5023483	18	human epidermal growth factor receptor 2 positive (HER2+)		human epidermal growth factor receptor 2 positive (HER2+)	5.80435
SRR5023484	44	human epidermal growth factor receptor 2 positive (HER2+)		human epidermal growth factor receptor 2 positive (HER2+)	0.276776
SRR5023485	47	human epidermal growth factor receptor 2 positive (HER2+)		human epidermal growth factor receptor 2 positive (HER2+)	0.553712
SRR5023487	42	human epidermal growth factor receptor 2 positive (HER2+)		human epidermal growth factor receptor 2 positive (HER2+)	0.288118
SRR5023488	19	human epidermal growth factor receptor 2 positive (HER2+)		human epidermal growth factor receptor 2 positive (HER2+)	0.134437
SRR5023489	21	human epidermal growth factor receptor 2 positive (HER2+)		human epidermal growth factor receptor 2 positive (HER2+)	1.13011
SRR5023490	20	human epidermal growth factor receptor 2 positive (HER2+)		human epidermal growth factor receptor 2 positive (HER2+)	9.71448
SRR5023491	48	human epidermal growth factor receptor 2 positive (HER2+)		human epidermal growth factor receptor 2 positive (HER2+)	0.205534
SRR5023492	40	human epidermal growth factor receptor 2 positive (HER2+)		human epidermal growth factor receptor 2 positive (HER2+)	0.263401
SRR5023493	50	human epidermal growth factor receptor 2 positive (HER2+)		human epidermal growth factor receptor 2 positive (HER2+)	0.093241
SRR5023494	51	human epidermal growth factor receptor 2 positive (HER2+)		human epidermal growth factor receptor 2 positive (HER2+)	0.23265
SRR5023495	44	human epidermal growth factor receptor 2 positive (HER2+)		human epidermal growth factor receptor 2 positive (HER2+)	0.0453345
SRR5023496	40	human epidermal growth factor receptor 2 positive (HER2+)		human epidermal growth factor receptor 2 positive (HER2+)	0.220538
SRR5023497	36	human epidermal growth factor receptor 2 positive (HER2+)		human epidermal growth factor receptor 2 positive (HER2+)	1.05746
SRR5023498	38	human epidermal growth factor receptor 2 positive (HER2+)		human epidermal growth factor receptor 2 positive (HER2+)	1.3228
SRR5023499	27	human epidermal growth factor receptor 2 positive (HER2+)		human epidermal growth factor receptor 2 positive (HER2+)	0.388284
SRR5023500	44	human epidermal growth factor receptor 2 positive (HER2+)		human epidermal growth factor receptor 2 positive (HER2+)	0.194207
SRR5023501	38	human epidermal growth factor receptor 2 positive (HER2+)		human epidermal growth factor receptor 2 positive (HER2+)	1.04045
SRR5023502	42	human epidermal growth factor receptor 2 positive (HER2+)		human epidermal growth factor receptor 2 positive (HER2+)	0.303051
SRR5023503	50	human epidermal growth factor receptor 2 positive (HER2+)		human epidermal growth factor receptor 2 positive (HER2+)	3.65719
SRR5023504	44	human epidermal growth factor receptor 2 positive (HER2+)		human epidermal growth factor receptor 2 positive (HER2+)	0.169663
SRR5023505	33	human epidermal growth factor receptor 2 positive (HER2+)		human epidermal growth factor receptor 2 positive (HER2+)	0.055837
SRR5023506	36	human epidermal growth factor receptor 2 positive (HER2+)		human epidermal growth factor receptor 2 positive (HER2+)	2.64735
SRR5023507	48	human epidermal growth factor receptor 2 positive (HER2+)		human epidermal growth factor receptor 2 positive (HER2+)	0.279432
SRR5023508	44	human epidermal growth factor receptor 2 positive (HER2+)		human epidermal growth factor receptor 2 positive (HER2+)	0.831923
SRR5023509	43	human epidermal growth factor receptor 2 positive (HER2+)		human epidermal growth factor receptor 2 positive (HER2+)	1.21638
SRR5023510	39	human epidermal growth factor receptor 2 positive (HER2+)		human epidermal growth factor receptor 2 positive (HER2+)	0.357403
SRR5023511	40	human epidermal growth factor receptor 2 positive (HER2+)		human epidermal growth factor receptor 2 positive (HER2+)	0.352338
SRR5023512	50	human epidermal growth factor receptor 2 positive (HER2+)		human epidermal growth factor receptor 2 positive (HER2+)	0.659471
SRR5023514	43	human epidermal growth factor receptor 2 positive (HER2+)		human epidermal growth factor receptor 2 positive (HER2+)	0.423351
SRR5023515	42	human epidermal growth factor receptor 2 positive (HER2+)		human epidermal growth factor receptor 2 positive (HER2+)	0.580593
SRR5023516	26	human epidermal growth factor receptor 2 positive (HER2+)		human epidermal growth factor receptor 2 positive (HER2+)	0.315073
SRR5023517	45	human epidermal growth factor receptor 2 positive (HER2+)		human epidermal growth factor receptor 2 positive (HER2+)	0.142511
SRR5023518	43	human epidermal growth factor receptor 2 positive (HER2+)		human epidermal growth factor receptor 2 positive (HER2+)	0.289029
SRR5023519	34	human epidermal growth factor receptor 2 positive (HER2+)		triple-negative breast cancer (TNBC)	0.116343
SRR5023520	39	human epidermal growth factor receptor 2 positive (HER2+)		triple-negative breast cancer (TNBC)	1.6676
SRR5023521	40	human epidermal growth factor receptor 2 positive (HER2+)		triple-negative breast cancer (TNBC)	1.08396
SRR5023522	42	human epidermal growth factor receptor 2 positive (HER2+)		triple-negative breast cancer (TNBC)	1.82928
SRR5023523	33	human epidermal growth factor receptor 2 positive (HER2+)		triple-negative breast cancer (TNBC)	0.347749
SRR5023524	46	human epidermal growth factor receptor 2 positive (HER2+)		triple-negative breast cancer (TNBC)	0.450313
SRR5023525	47	human epidermal growth factor receptor 2 positive (HER2+)		triple-negative breast cancer (TNBC)	1.58246
SRR5023526	36	human epidermal growth factor receptor 2 positive (HER2+)		triple-negative breast cancer (TNBC)	3.78705
SRR5023527	43	human epidermal growth factor receptor 2 positive (HER2+)		triple-negative breast cancer (TNBC)	2.19335
SRR5023528	47	human epidermal growth factor receptor 2 positive (HER2+)		triple-negative breast cancer (TNBC)	2.15144
SRR5023529	46	human epidermal growth factor receptor 2 positive (HER2+)		triple-negative breast cancer (TNBC)	1.1097
SRR5023530	48	human epidermal growth factor receptor 2 positive (HER2+)		triple-negative breast cancer (TNBC)	2.27583
SRR5023531	47	human epidermal growth factor receptor 2 positive (HER2+)		triple-negative breast cancer (TNBC)	0.116546
SRR5023532	41	human epidermal growth factor receptor 2 positive (HER2+)		triple-negative breast cancer (TNBC)	0.149113
SRR2973300	49	human epidermal growth factor receptor 2 positive (HER2+)		triple-negative breast cancer (TNBC)	3.44005
SRR2973301	45	human epidermal growth factor receptor 2 positive (HER2+)		triple-negative breast cancer (TNBC)	0.354569
SRR2973303	47	human epidermal growth factor receptor 2 positive (HER2+)		triple-negative breast cancer (TNBC)	0.292948
SRR2973305	51	human epidermal growth factor receptor 2 positive (HER2+)		triple-negative breast cancer (TNBC)	1.24978
SRR2973306	47	human epidermal growth factor receptor 2 positive (HER2+)		triple-negative breast cancer (TNBC)	0.438599
SRR2973307	41	human epidermal growth factor receptor 2 positive (HER2+)		triple-negative breast cancer (TNBC)	9.11142
SRR2973309	50	human epidermal growth factor receptor 2 positive (HER2+)		triple-negative breast cancer (TNBC)	0.21168
SRR2973311	28	human epidermal growth factor receptor 2 positive (HER2+)		triple-negative breast cancer (TNBC)	0.358204
SRR2973312	41	human epidermal growth factor receptor 2 positive (HER2+)		triple-negative breast cancer (TNBC)	0.909465
SRR2973314	30	human epidermal growth factor receptor 2 positive (HER2+)		triple-negative breast cancer (TNBC)	0.163906
SRR2973315	46	human epidermal growth factor receptor 2 positive (HER2+)		triple-negative breast cancer (TNBC)	1.10035
SRR2973316	45	human epidermal growth factor receptor 2 positive (HER2+)		triple-negative breast cancer (TNBC)	9.1103
SRR2973317	47	human epidermal growth factor receptor 2 positive (HER2+)		triple-negative breast cancer (TNBC)	0.17228
SRR2973318	28	human epidermal growth factor receptor 2 positive (HER2+)		triple-negative breast cancer (TNBC)	0.33944
SRR2973319	50	human epidermal growth factor receptor 2 positive (HER2+)		triple-negative breast cancer (TNBC)	0.093123
SRR2973320	40	human epidermal growth factor receptor 2 positive (HER2+)		triple-negative breast cancer (TNBC)	0.26135
SRR2973321	47	human epidermal growth factor receptor 2 positive (HER2+)		triple-negative breast cancer (TNBC)	0.0608155
SRR2973322	31	human epidermal growth factor receptor 2 positive (HER2+)		triple-negative breast cancer (TNBC)	0.106704
SRR2973323	42	human epidermal growth factor receptor 2 positive (HER2+)		triple-negative breast cancer (TNBC)	0.300006
SRR2973324	50	human epidermal growth factor receptor 2 positive (HER2+)		triple-negative breast cancer (TNBC)	0.436123
SRR2973325	49	human epidermal growth factor receptor 2 positive (HER2+)		triple-negative breast cancer (TNBC)	0.269043
SRR2973326	51	human epidermal growth factor receptor 2 positive (HER2+)		triple-negative breast cancer (TNBC)	0.237954
SRR2973327	16	human epidermal growth factor receptor 2 positive (HER2+)		triple-negative breast cancer (TNBC)	1.22863
SRR2973328	49	human epidermal growth factor receptor 2 positive (HER2+)		triple-negative breast cancer (TNBC)	0.215945
SRR2973329	48	human epidermal growth factor receptor 2 positive (HER2+)		triple-negative breast cancer (TNBC)	3.83481
SRR2973330	49	human epidermal growth factor receptor 2 positive (HER2+)		triple-negative breast cancer (TNBC)	0.228624
SRR2973331	50	human epidermal growth factor receptor 2 positive (HER2+)		triple-negative breast cancer (TNBC)	0.087763
SRR2973332	37	human epidermal growth factor receptor 2 positive (HER2+)		triple-negative breast cancer (TNBC)	3.65945
SRR2973333	40	human epidermal growth factor receptor 2 positive (HER2+)		triple-negative breast cancer (TNBC)	0.292554
SRR2973334	48	human epidermal growth factor receptor 2 positive (HER2+)		triple-negative breast cancer (TNBC)	0.78559
SRR2973335	49	human epidermal growth factor receptor 2 positive (HER2+)		triple-negative breast cancer (TNBC)	0.90055
SRR2973337	47	human epidermal growth factor receptor 2 positive (HER2+)		triple-negative breast cancer (TNBC)	0.446653
SRR2973338	47	human epidermal growth factor receptor 2 positive (HER2+)		triple-negative breast cancer (TNBC)	0.560585
SRR2973339	49	human epidermal growth factor receptor 2 positive (HER2+)		triple-negative breast cancer (TNBC)	1.24247
SRR2973340	11	human epidermal growth factor receptor 2 positive (HER2+)		triple-negative breast cancer (TNBC)	0.642307
SRR2973341	35	human epidermal growth factor receptor 2 positive (HER2+)		triple-negative breast cancer (TNBC)	1.14637
SRR2973342	45	human epidermal growth factor receptor 2 positive (HER2+)		triple-negative breast cancer (TNBC)	0.746827
SRR2973343	52	human epidermal growth factor receptor 2 positive (HER2+)		triple-negative breast cancer (TNBC)	0.340522
SRR2973344	50	human epidermal growth factor receptor 2 positive (HER2+)		triple-negative breast cancer (TNBC)	0.226366
SRR2973346	43	human epidermal growth factor receptor 2 positive (HER2+)
SRR2973347	48	human epidermal growth factor receptor 2 positive (HER2+)
SRR2973348	49	human epidermal growth factor receptor 2 positive (HER2+)
SRR2973349	15	human epidermal growth factor receptor 2 positive (HER2+)
SRR5023449	46	human epidermal growth factor receptor 2 positive (HER2+)
SRR5023450	39	human epidermal growth factor receptor 2 positive (HER2+)
SRR5023451	36	human epidermal growth factor receptor 2 positive (HER2+)
SRR5023452	37	human epidermal growth factor receptor 2 positive (HER2+)
SRR5023537	6	human epidermal growth factor receptor 2 positive (HER2+)
SRR5023540	41	human epidermal growth factor receptor 2 positive (HER2+)
SRR5023543	34	human epidermal growth factor receptor 2 positive (HER2+)
SRR5023544	11	human epidermal growth factor receptor 2 positive (HER2+)
SRR5023546	3	human epidermal growth factor receptor 2 positive (HER2+)
SRR5023547	12	human epidermal growth factor receptor 2 positive (HER2+)
SRR5023554	10	human epidermal growth factor receptor 2 positive (HER2+)
SRR5023557	4	human epidermal growth factor receptor 2 positive (HER2+)
SRR2973440	41	triple-negative breast cancer (TNBC)
SRR2973441	47	triple-negative breast cancer (TNBC)
SRR2973443	51	triple-negative breast cancer (TNBC)
SRR2973444	43	triple-negative breast cancer (TNBC)
SRR2973446	46	triple-negative breast cancer (TNBC)
SRR2973447	48	triple-negative breast cancer (TNBC)
SRR2973449	50	triple-negative breast cancer (TNBC)
SRR2973450	42	triple-negative breast cancer (TNBC)
SRR2973452	39	triple-negative breast cancer (TNBC)
SRR2973453	50	triple-negative breast cancer (TNBC)
SRR2973454	49	triple-negative breast cancer (TNBC)
SRR2973455	51	triple-negative breast cancer (TNBC)
SRR2973456	22	triple-negative breast cancer (TNBC)
SRR2973458	34	triple-negative breast cancer (TNBC)
SRR2973463	49	triple-negative breast cancer (TNBC)
SRR2973464	50	triple-negative breast cancer (TNBC)
SRR2973468	50	triple-negative breast cancer (TNBC)
SRR2973469	39	triple-negative breast cancer (TNBC)
SRR2973470	52	triple-negative breast cancer (TNBC)
SRR2973473	35	triple-negative breast cancer (TNBC)
SRR2973474	52	triple-negative breast cancer (TNBC)
SRR2973475	48	triple-negative breast cancer (TNBC)
SRR2973476	44	triple-negative breast cancer (TNBC)
SRR2973480	53	triple-negative breast cancer (TNBC)
SRR2973481	37	triple-negative breast cancer (TNBC)
SRR2973485	26	triple-negative breast cancer (TNBC)
SRR2973489	49	triple-negative breast cancer (TNBC)
SRR2973491	42	triple-negative breast cancer (TNBC)
SRR2973492	51	triple-negative breast cancer (TNBC)
SRR2973498	46	triple-negative breast cancer (TNBC)
SRR2973499	36	triple-negative breast cancer (TNBC)
SRR2973501	44	triple-negative breast cancer (TNBC)
SRR2973502	50	triple-negative breast cancer (TNBC)
SRR2973503	52	triple-negative breast cancer (TNBC)
SRR2973504	51	triple-negative breast cancer (TNBC)
SRR2973505	49	triple-negative breast cancer (TNBC)
SRR2973506	48	triple-negative breast cancer (TNBC)
SRR2973507	27	triple-negative breast cancer (TNBC)
SRR2973508	42	triple-negative breast cancer (TNBC)
SRR2973511	45	triple-negative breast cancer (TNBC)
SRR2973512	46	triple-negative breast cancer (TNBC)
SRR2973515	14	triple-negative breast cancer (TNBC)
SRR2973517	50	triple-negative breast cancer (TNBC)
SRR2973523	46	triple-negative breast cancer (TNBC)
SRR2973524	46	triple-negative breast cancer (TNBC)
SRR2973525	50	triple-negative breast cancer (TNBC)
SRR2973527	46	triple-negative breast cancer (TNBC)
SRR2973530	44	triple-negative breast cancer (TNBC)
SRR2973532	44	triple-negative breast cancer (TNBC)
SRR2973534	42	triple-negative breast cancer (TNBC)
SRR5023561	44	triple-negative breast cancer (TNBC)
SRR5023565	42	triple-negative breast cancer (TNBC)
SRR5023566	40	triple-negative breast cancer (TNBC)
SRR5023569	40	triple-negative breast cancer (TNBC)
SRR5023570	32	triple-negative breast cancer (TNBC)
SRR5023571	44	triple-negative breast cancer (TNBC)
SRR5023573	34	triple-negative breast cancer (TNBC)
SRR5023574	32	triple-negative breast cancer (TNBC)
SRR5023575	50	triple-negative breast cancer (TNBC)
SRR5023576	43	triple-negative breast cancer (TNBC)
SRR5023578	38	triple-negative breast cancer (TNBC)
SRR5023579	41	triple-negative breast cancer (TNBC)
SRR5023580	46	triple-negative breast cancer (TNBC)
SRR5023581	34	triple-negative breast cancer (TNBC)
SRR5023584	45	triple-negative breast cancer (TNBC)
SRR5023585	40	triple-negative breast cancer (TNBC)
SRR5023647	38	triple-negative breast cancer (TNBC)
SRR5023648	47	triple-negative breast cancer (TNBC)
SRR5023652	36	triple-negative breast cancer (TNBC)
SRR5023653	26	triple-negative breast cancer (TNBC)
SRR5023654	39	triple-negative breast cancer (TNBC)
SRR5023656	43	triple-negative breast cancer (TNBC)
SRR5023657	41	triple-negative breast cancer (TNBC)
SRR5023658	1	triple-negative breast cancer (TNBC)
SRR5023659	41	triple-negative breast cancer (TNBC)
SRR5023660	39	triple-negative breast cancer (TNBC)
SRR5023661	46	triple-negative breast cancer (TNBC)
SRR5023662	48	triple-negative breast cancer (TNBC)
SRR5023663	13	triple-negative breast cancer (TNBC)
SRR5023664	5	triple-negative breast cancer (TNBC)
SRR5023665	36	triple-negative breast cancer (TNBC)
SRR5023666	41	triple-negative breast cancer (TNBC)
SRR5023667	37	triple-negative breast cancer (TNBC)
SRR5023668	38	triple-negative breast cancer (TNBC)
SRR5023669	48	triple-negative breast cancer (TNBC)
SRR5023670	50	triple-negative breast cancer (TNBC)
SRR5023671	40	triple-negative breast cancer (TNBC)
SRR5023672	50	triple-negative breast cancer (TNBC)
