# Supplementary material for: Analysis of single-cell transcriptomes links enrichment of olfactory receptors with cancer cell differentiation status and prognosis
Source: Commun Biol. 2020 Sep 11;3:506. doi: 10.1038/s42003-020-01232-5 (PMC7486295; doi:10.1038/s42003-020-01232-5)
Supplement: Supplementary file 8 — Supplementary Data 6 [file 42003_2020_1232_MOESM8_ESM.xlsx]

## Sheet: SITable6
Cluster0			Cluster1			Cluster2			Cluster3			Cluster4			Cluster5			Cluster6
upregulated	downregulated		upregulated	downregulated		upregulated	downregulated		upregulated	downregulated		upregulated	downregulated		upregulated	downregulated		upregulated	downregulated
AAMDC	ACP1		ABCA9	AASDH		AACS	ACBD3		ADIPOR2	ANAPC5		A1BG	ABLIM1		A1BG	ACO1		AAMDC	AARSD1
ABCA9	ADIRF		ABCC5	AHSA1		ABCA5	ADNP		AFF4	AP3S2		ABCD4	ACTL6A		ABCA9	ACTR10		ABCA5	ACTL6A
ABL2	ALKBH5		ACADVL	ALDH6A1		ABCC3	AKT1		AP3D1	ARPC2		ABHD18	ACTN4		ABI2	AGPAT1		ABCG1	ACTR10
ACAA2	AP1B1		ACE	ARIH1		ABI3BP	AP1M2		ARFGEF1	ASB8		ABHD5	AFF1		ACAT1	AIP		ABHD5	AGK
ADAM9	AP1G1		ACKR2	ARL14EP		ABL2	APEH		ATP9B	CNKSR3		ABRAXAS1	AK6		ACSF2	ALDH9A1		ABR	AKIRIN1
ADSS	AP2A2		ACSF3	ARPC5L		ACAD9	APOLD1		ERCC4	COPS5		ACACB	ALAS1		ACTR6	ANXA5		ACAA2	ANO1
AFDN	ARHGAP17		ACTR3B	BCKDHA		ACOX1	ARF1		GALNT6	DHX57		ACSF3	ALG5		ADAMTSL3	APTX		ACACA	ANXA4
AGFG1	ARMC1		ACY1	BLOC1S3		ACP6	ARFGAP1		JMJD1C	DTWD1		ACVR2B	ARF6		ADAT2	AR		ACO2	APOOL
AKTIP	ARPC4		ADAM10	BNIP3L		ACSS2	ARL6IP1		MAT2A	EML4		ADAM32	ARPC4		ADCY7	ARPC1B		AGO2	APP
ALG9	ARPC5		AFAP1	BROX		ADAM32	ARPC1A		MBNL1	GBP4		ADAMTS1	ATP5PO		ADGRG1	ARPP19		AK4	ARF1
AMN1	ATP5IF1		ALDH3B2	C4BPB		ADAT1	ARPC4		MECP2	HDGFL3		ADAP1	ATP6V1G1		AFMID	ASRGL1		AKIP1	ARHGAP18
ANKRD44	ATP5MC3		ANAPC1	CAMK2N1		ADCY7	ASF1A		MLLT6	HIGD1A		ADCY2	AZGP1		AGFG1	ATAD5		AKT2	ARPC3
ANKRD54	BEST1		ANAPC15	CASK		AGAP4	ATF2		MTMR12	KDELR2		ADCY9	BARX2		AGO4	ATG3		ALDH16A1	ATP1B1
APPL1	BRAT1		ANK3	CCDC40		AKAP13	ATL3		NAALADL2	LSM3		ADGRV1	BCAS1		AK7	ATP5IF1		ALDH1B1	ATP6V1C1
ARFGEF3	C1orf43		ANKIB1	CDKN1B		ALDH2	ATP6V1G1		NPHP3	MAPK10		AFF4	BCL10		ALDH2	ATP5ME		ALG13	BAG5
ARHGAP26	C2orf76		ANKS3	CHMP5		ALG5	BET1		OFD1	MAPKAPK5		AFG1L	BRK1		ALG8	ATP5PB		ALKBH4	BCL10
ATG2A	CAMK2N1		AP3B2	CNOT6		ALG9	BLZF1		OPA3	MARCKS		AGAP4	BROX		ANKS1B	ATP5PD		ANGEL2	BCL2L13
ATP8B1	CBR4		AP4S1	CNOT8		AMN1	C19orf48		OR7C1	MED1		AGO3	BTF3		ANTXR2	ATP6V1E1		ANKEF1	BCL7B
BARD1	CCDC113		AP5S1	COMMD10		ANO10	C2orf76		OTUD7B	METTL2B		AK9	C18orf32		AOPEP	B3GALNT1		ANKLE2	BTG1
BBIP1	CEP41		ARID1B	DCTN4		AP2B1	CASP3		PDE3B	MRPL48		AKAP17A	C1GALT1C1		AP2A2	BCCIP		ANKRD36B	C16orf72
BCL7B	CFAP20		ASAH2B	DDX18		APPBP2	CBLB		PLEKHA3	MVP		AKAP9	C1orf109		APP	BIRC5		ANKRD40CL	C1orf122
BID	CLEC16A		ATAD2	DEDD2		APPL2	CBX3		PPM1K	MYL6		AKR1B1	C1orf198		ARFGEF1	BLOC1S3		APC	C1orf43
BLOC1S6	COPS5		ATF6B	DENND5A		ARFIP1	CCT5		RPP14	NCAPD2		AKT2	C3orf14		ARFRP1	BUB3		APLP2	CASP4
BRWD1	COX14		ATP13A3	DNAJC15		ARHGEF6	CD59		RREB1	NDUFS5		ALAD	C6orf62		ARHGAP17	C1orf56		APOL1	CBX3
BTNL9	COX6A1		ATP5F1C	DYM		ARMCX4	CHMP2A		SLC20A1	NEK9		ALDH6A1	CACYBP		ARL10	C21orf58		APPBP2	CCDC167
C12orf65	DIPK2A		ATP6V1F	EIF3I		ASCC1	CKS1B		SMARCA2	NONO		ALG14	CAPZA1		ASCC1	C6orf62		AQR	CD59
C9orf64	DNAJA4		BARX2	ELMO2		ATAD2B	CMPK1		TCF25	PAN3		ALMS1	CAPZA2		ASH1L	CANT1		AR	CDC42SE1
CACNB4	EAPP		BCAS4	EP400		ATF6	CNPPD1		TFG	POMP		ALPK1	CASP2		ATG14	CCDC50		ARMC10	CDK4
CALCOCO1	EEF1A1		BEND7	FAM192A		ATP6V0A1	COPS8		TNRC6A	PSMD3		AMFR	CASP3		ATG16L2	CCT4		ARRDC3	CDV3
CANX	EEF1E1		BICDL1	FBXO21		ATP8B3	CPSF6		TRIM8	PSMD9		ANAPC7	CBLL1		ATP1B1	CDV3		ASXL2	CFAP97
CAPN10	EEF1G		C12orf50	FBXO6		BAG1	CUL1		TUBB4B	PYCARD		ANKLE1	CCDC167		ATP6V0C	CFL1		ATP2C1	CFL1
CARS2	EEF2		C15orf40	FEM1B		BCAM	CUTA		ZC3H18	SGCB		ANKRD13D	CCDC25		ATP6V0D2	CHCHD2		ATP5PD	CHMP5
CASP10	EIF2S1		C5orf24	FGD6		BCLAF1	CYCS			SMIM7		ANKRD36	CD24		ATPAF2	CIAPIN1		ATRX	CIAO2A
CASP4	EIF3E		C9orf78	GBA2		BRCA1	DCXR			SSB		ANKRD36B	CD59		ATXN1	CKAP2		B3GALNT2	COMMD9
CCDC122	EIF5A		CA5B	GOSR1		BRWD1	DDA1			TANK		ANKRD36C	CDC42EP1		B4GALT4	CKS2		B4GALT3	COQ10B
CCDC88A	FAM162A		CACNA1A	HDAC8		BTBD19	DDX19B			TAPBP		ANKS1B	CDH1		BACH2	CLHC1		B4GALT4	COQ7
CD151	FAM32A		CACNB3	HYPK		C11orf80	DDX56			TENT5A		ANTXR2	CETN2		BCAS1	CNDP2		BCO2	COX14
CD2AP	FBXO11		CACNB4	IAH1		C12orf43	DEK			THRAP3		AP1G1	CGN		BCAS3	COA1		BET1L	COX20
CD36	FDPS		CAMSAP2	IQCB1		C12orf65	DMAC1			TMEM116		AP1G2	CHP1		BCAS4	COMMD10		BHLHE40	CSDE1
CDH3	G6PD		CAPZA2	ITFG1		C19orf47	DNAJA2			TMSB4X		AP1M1	CHURC1		BCL11A	COPB2		BLOC1S6	CSNK2A1
CDK10	GLIPR1		CATSPERG	ITGB3BP		C1orf127	DYNLL1			TRPS1		AP4B1	CHURC1-FNTB		BCL7C	COX8A		BLVRA	CYP3A5
CEP152	GMPPA		CBX6	JUND		C4orf36	ECHDC2			UMPS		APBB2	CISD1		BRAT1	CREB3L4		BORCS5	DAZAP2
CERS6	GRHPR		CCDC159	JUP		C8orf34	ECHS1			WTAP		APIP	CLDN3		BSPRY	CRIP2		BRD4	DCAF12
CETN2	GYG1		CCDC170	KHSRP		CA5B	ECI2			YARS		APOD	CNOT9		BTAF1	CSDE1		BRWD1	DCAF13
CLCC1	HDGF		CCDC69	KIF1BP		CACNA1A	EEF1D			ZC3H15		APP	COA4		BTBD19	CSNK2A1		C11orf24	DCUN1D1
CLN5	HIST2H2AA4		CCDC9	LACTB2		CACNA1D	EIF1AD					ARFIP2	COX14		C12orf43	CSNK2B		C12orf66	DHX38
CNOT1	HTT		CHCHD7	LMLN		CAPN10	EMD					ARGLU1	COX6B1		C1S	CSTF3		C1orf216	DNAJB12
CNOT10	IFT43		CHD8	LRRC8A		CBWD5	FAR2					ARHGDIG	COX6C		C3orf33	CUTA		C2orf92	DNAJB14
COG2	JPT1		CHEK2	LSM6		CCDC130	FGFR1OP					ARHGEF1	CXADR		C3orf67	DDX21		C5orf24	DNAJC18
COQ9	KDM5C		CLK3	LSM8		CCDC142	FKBP1A					ASB6	CXCL16		C5orf22	DDX39A		C7orf50	DSP
CPSF7	KRT10		CLN3	MREG		CCDC144A	FTH1					ASXL1	DAXX		CAMK1D	DHCR24		CACNB2	DUSP10
CRISPLD2	LARP1B		CNDP2	MRM3		CCDC150	GAB1					ATG101	DCAF13		CAPN10	DNAJC14		CAMK1D	DYNLRB1
CTSD	LRRC41		CNIH1	MRPL1		CCDC171	GAPDH					ATG13	DCUN1D3		CATSPER2	DNAJC19		CASP6	EAF1
CWC25	LTA4H		CNKSR2	MRPL34		CCDC191	GHITM					ATN1	DDIT4		CCDC113	DNMT3A		CAT	EI24
DAG1	MAN2A2		COL8A1	MRPS10		CCL22	GMNN					ATP5F1D	DDX47		CCDC144A	DPY30		CBX4	EIF4B
DCTN2	MAP4K4		CPM	MYLIP		CCNB1IP1	GPBP1					ATP6V0A1	DECR1		CCDC57	DPYSL2		CD320	ELOC
DDX11	MDM2		CSF1R	MYO1E		CCS	GPI					ATP6V0A2	DEPDC5		CCDC69	DYM		CD99	ELP3
DGAT2	MED11		CTBP2	NCL		CDH18	GSTP1					ATP8B2	DHX30		CCDC88A	EBNA1BP2		CDH1	ENTPD4
DLGAP1	MRPL27		CTCFL	NDUFA5		CHAF1B	H3F3A					ATP8B3	DLD		CCDC88B	EEF1A1		CDK11B	ETFRF1
DMXL2	MRPL34		CYB5R3	NDUFS1		CHD9	HEATR5A					ATXN2	DNAJC15		CCNYL1	EIF2S3		CDK5RAP3	ETNK1
DNAJC1	MRPS34		CYBRD1	NDUFS4		CHEK2	HEBP1					AXL	DPY30		CD276	EIF3D		CEP63	ETS2
DNAJC21	MSMO1		DAND5	NIF3L1		CHRNB1	HIBADH					B4GALT3	DRG1		CD3G	EIF3K		CEP89	EXOC1
DNM2	MTDH		DBF4B	NUCB2		CHUK	HIPK1					BANP	DYNLT1		CDK12	EIF3M		CFAP36	FCF1
DOP1A	MTIF3		DDX39A	NUDCD3		CLCN2	HMGB2					BAZ2A	ECH1		CELA2A	EIF4EBP2		CHD1	FGFR1OP2
DPH5	NANOS1		DENND4C	PDIA6		CLDN11	HTATIP2					BCAT1	EDF1		CEP104	FARSA		CHEK2	GANAB
DPY19L4	NDUFAF3		DHFR	PHF3		CLINT1	IAH1					BCKDHA	EIF2S1		CEP170	FARSB		CHID1	GAPDH
DROSHA	NT5C3B		DHFR2	PLPP3		CLIP1	IDE					BCL2L14	EIF3E		CEP250	FBXO3		CHMP3	GNAS
EFHC1	OSTC		DIP2B	PLSCR1		CLK1	IDH2					BCL6	EIF3H		CEP68	FBXO6		CIRBP	GOLPH3L
EIF2B2	OTUD3		DMWD	PML		CLPB	INO80D					BCL7C	EIF4E2		CERCAM	FDPS		CLBA1	GPX2
ENOSF1	P4HA1		DNM2	PNN		CNN1	KBTBD2					BDH1	EIF4EBP1		CFAP70	FLOT1		CLSTN1	GRHPR
EP300	PBLD		DNMT1	PPM1G		COA7	KIAA1522					BEST1	EIF4G2		CIITA	GALNT11		CMSS1	GULP1
EPC1	PDHB		DPH1	PRDX4		COASY	LAGE3					BHLHE40	ELF1		CLCC1	GHITM		CMTM4	HIGD1A
ERAP1	PEX11B		EHD2	PSMB8		COIL	LCP1					BICDL2	ELOC		CLDN12	GLO1		COQ9	HIST1H2BK
ERMAP	PFKL		EIF3G	PTPN18		COL4A3BP	LEPROTL1					BORCS5	EMC2		CLN3	GNB2		CPSF1	HIST1H4H
ERN1	PIPOX		EIF4A1	RAB14		CPSF2	LRATD2					BRCA1	EMC3		CLN6	GOLPH3		CPT1A	HIST1H4I
ETFRF1	PLAGL2		EIF5A2	RBBP4		CPT1A	LSM12					BRIP1	ENO1		CNST	GPATCH4		CPT1C	HNRNPH3
EXOC6	PLOD1		EMP1	RBM10		CREBZF	LSM3					BRMS1	ENY2		COA7	GTF3C6		CREB3L4	HNRNPUL1
FAM160B2	PLS3		ENTPD4	RBMX		CSAD	LYSMD1					BSDC1	EPB41L5		CORO7	GTPBP4		CSNK1A1	HSF2
FAM204A	PNPLA4		ERBB3	RNF114		CSF2RA	MAFF					BTBD9	EPRS		CPQ	H2AFZ		CTPS2	INTS12
FAM228B	POLR2D		ESCO2	RPL11		CTSB	MAP4K2					BTN3A2	ERO1A		CRTAP	HAX1		CUL4A	ISG20
FANCC	POMGNT1		ESD	RPL18		CYP4V2	2020-03-05					C11orf49	ESD		CRY1	HCFC1		CX3CL1	KIF1B
FLII	PPP1R11		ESRP1	RTL8A		DACT3	MED31					C12orf57	EXOSC4		CTNND1	HDDC2		CYBRD1	KLHL18
FMO5	PRDX5		ETS1	SARS		DAPK2	MIEN1					C14orf178	FAM114A1		CTSV	HEATR1		DCAF16	KLHL8
FNBP1	PSMD13		EXOC4	SEC62		DBF4B	MORF4L1					C15orf41	FAM32A		CXADR	HIGD1A		DEGS1	KPNA2
G6PC3	PYCR3		EYA3	SENP7		DBP	MPC2					C16orf87	FARSB		CYB5RL	HMGB2		DGCR8	LGALS3BP
GAB1	RACK1		FAM102B	SFSWAP		DDAH2	MRPL46					C17orf75	FBXO46		CYP3A5	HNRNPUL1		DGKA	MACC1
GANAB	RARS		FAM120C	SHFL		DGKB	MRPS24					C19orf54	FHL2		CYTH1	HSD17B12		DGUOK	MAL2
GATAD2B	RBM14		FAM122C	SLC35A5		DHRS1	MTPAP					C1orf52	FMO5		DAAM1	HTATSF1		DHX33	MAN1A2
GATB	RHOT2		FAM13B	SLPI		DMAC2L	MYL12B					C1S	FNDC3A		DACT3	IMPDH2		DIS3L	MLXIP
GBA	RPL14		FAM177A1	SOCS6		DMPK	NAA20					C21orf58	FXYD5		DCAF8	ISY1		DMXL1	MMADHC
GBA2	RPL18A		FAM189B	SPATA6		DMXL1	NBPF26					C2orf91	G3BP1		DCAKD	KCNE4		DNAAF4	MRPL35
GCM1	RPL19		FAM210A	SRP72		DNAJA4	NBR1					C6orf141	GDI2		DDHD2	KIF22		DNAH11	MRPL42
GDPD1	RPL21		FBXO27	STAT2		DRAM1	NCL					C8orf34	GHITM		DDX27	LIN54		DNMT1	MRPS18B
GGA1	RPL23		FCRL2	SVIP		DZANK1	NCOA4					CA14	GLO1		DEGS1	MAD2L1BP		DOP1B	NAALADL2
GGT6	RPL23A		FGFR1OP	TAP1		EFCAB12	NDUFA3					CABP4	GNA13		DNAAF1	MAZ		EIF4A2	NRBF2
GK	RPL30		FIBP	TC2N		EFCAB3	NDUFB7					CACNA1A	GOLGA7		DNAJC1	MDH1		EIF4H	NRBP1
GLCE	RPL31		FNBP4	THOC7		ELOF1	NDUFB9					CACNB3	GPAT4		DNAJC16	MDH2		EMC1	OSBPL2
GLMP	RPL32		FOXRED1	TMEM175		EPB41	NENF					CASP10	GPRC5A		DNAJC18	MED11		ERC1	PARP4
GOSR2	RPL36		FUCA2	TMEM263		EPB41L4A	NFIC					CASR	GPS1		DNM1L	METTL2A		ERCC3	PDCD10
GPR82	RPL36A		FXR1	TMEM87A		EPHX2	NHP2					CAVIN1	GRHL2		DNM2	METTL2B		ERGIC3	PDHA1
GPR89B	RPL41		GABRB3	TMEM9B		EPM2A	NME2					CBFA2T2	GSKIP		DPPA4	MINDY2		EZH2	PELI1
GRHL2	RPL6		GAK	TRA2B		ERCC2	NOA1					CBLB	GTF2A2		DPY19L4	MRPL20		FAM104A	POMP
GSDMB	RPL7		GANC	TRAPPC11		EVI5	NRIP1					CBX5	GTF2F2		DSTYK	MRPL24		FAM162A	PPP4C
GTF2I	RPL7A		GATA3	TRIAP1		EXD2	NTPCR					CBY1	HMGB1		EFHC1	MRPL48		FAM20A	PRDX6
HAGH	RPL8		GDPD1	TRMT112		FAM102B	NUPR1					CC2D1A	HMGN3		EGFL8	MRPL57		FAM216A	PRELID3B
HAUS2	RPLP0		GGA2	TRPT1		FAM151B	NXT1					CCDC142	HOXB7		EHD2	MRPS17		FAM221A	PRKD2
HMGB3	RPP30		GINS4	TTC1		FAM221A	OGDH					CCDC144A	HSBP1		EHF	MRPS21		FAM222B	PRR13
HSBP1	RPS13		GIT2	TUBA1A		FAM3A	PABPC1					CCDC149	HSP90AB1		ELAVL1	MTA3		FAM229B	PRRG4
IGFBP5	RPS14		GNB4	UBC		FBXL2	PABPN1					CCDC159	HSPA8		ELMOD3	MTHFD1		FAM83F	PSMA3
IKZF3	RPS15A		GPR85	UNC80		FBXO16	PELP1					CCDC30	HSPD1		ELN	MTIF2		FBXL18	PSMB2
INO80C	RPS17		GPRC5C	WBP1		FCRL5	PERP					CCDC32	HSPE1		EMC2	MTO1		FBXL20	PSMB5
INPP4B	RPS18		GSTO2	WDR20		FGFR2	PHLDA1					CCDC50	HTATIP2		EML2	MTRF1L		FCHO2	PSMB7
INPP5F	RPS27A		HACD2	ZC3H7A		FHDC1	PJA2					CCDC88A	INAVA		ENPP1	MZT2A		FOXRED1	PSMD14
IRF9	RPS29		HELLS	ZDHHC9		FNBP4	PLAAT4					CCL22	IPO7		EPB41L4A	NDUFA4		FUT2	PTP4A1
KANK2	RPS4X		HERC2	ZNF146		FOCAD	PM20D2					CCNB1IP1	IRF2		EPB41L5	NDUFB3		GATA3	RAB11B
KDM2B	RPS6		HSD17B7	ZNF335		FOXP2	POLD2					CCNC	KIN		EPHA10	NDUFS6		GDPGP1	RASEF
KLC3	RSL24D1		HUS1	ZNF33B		FTO	POLR2M					CCNL2	KLK11		EPN2	NDUFS7		GFOD2	RBX1
KLHL21	S100A14		IDE			GALNS	POLR3K					CD22	KTN1		EPPK1	NMI		GIGYF1	REPIN1
KNTC1	SART3		IFT80			GATD1	PPARA					CDH13	LAMP2		ERMAP	NR4A1		GIT2	RNASEK
LARS	SCD		ITPR1			GCM1	PPIA					CDK2AP1	LARP4B		EXPH5	NRAS		GLB1L2	ROCK1
LGALS3BP	SEC13		JPT2			GFOD2	PPIH					CDK4	LSM1		FAM110D	NT5C3A		GMCL1	S100A11
LMBR1	SERF2		KIDINS220			GGT5	PPP1R11					CDKL5	LSM8		FAM122C	NTMT1		GNA11	S100A16
LONP2	SIGMAR1		KLC3			GINS4	PPP4C					CDYL	LY75		FAM13B	NUCKS1		GNAQ	SAP30BP
LPIN3	SLC35A1		KLLN			GIPR	PRDX3					CEACAM19	MAL2		FAM161A	NUDT15		GOLIM4	SCP2
LRRC49	SLC39A7		L2HGDH			GLA	PRELID1					CEBPB	MANSC1		FAM221A	NUP50		GPD2	SCRN3
LUZP1	SLC41A2		LACTB			GNAL	PRNP					CELF1	MAPRE1		FAM228B	OAZ2		GPM6B	SEC22B
M6PR	SLIRP		LRRC1			GNL3	PRPF19					CENPL	MDH1		FAM57B	OSGIN2		GRSF1	SEC23A
MAP3K5	SNRNP200		LSM4			GOLGA8B	PRSS8					CEP135	METAP2		FAM98C	PAFAH1B3		GSDMB	SEC61B
MAPK9	SOS2		LTBP1			GOLPH3L	PSMA5					CEP152	METTL16		FBLIM1	PAK1IP1		GTF2H3	SEC61G
MCCC2	SRI		MAP4K3			GPR85	PSMC2					CEP250	METTL2B		FBXL12	PCNP		GTF2I	SELENOK
ME2	SSBP3		MAP4K5			GREB1	PSMD7					CEP78	MGST3		FBXL3	PECR		HECTD4	SEMA3E
MED24	SSNA1		MARK4			GSK3A	PSPC1					CERKL	MIEN1		FBXO21	PFDN1		HSD11B1L	SERF2
METTL3	SUCLA2		MAX			GTF2IRD2	PTMA					CERS5	MOB1A		FBXO25	PGAM1		HSPA4	SF3B6
MGA	TBCB		MCM5			GUSB	RAB10					CFAP69	MORC3		FBXO44	PGK1		HSPD1	SGTA
MGMT	TFDP1		ME2			HACD1	RAB1B					CHAF1B	MPZL3		FBXW2	PIGK		IFT43	SLC38A2
MINDY2	TM2D3		MECP2			HERC1	RAB7A					CHAMP1	MRPL17		FCGRT	PIN4		IFT52	SLC5A3
MLXIP	TPD52L2		MED8			HIP1	RALB					CHI3L2	MRPL42		FITM2	PIP4K2C		IFT81	SLC7A11
MSH5	TPI1		MFSD8			HJURP	RAP2C					CIZ1	MRPS18C		FKBP14	PPA1		IGFL4	SLC7A8
MTERF4	TRAPPC1		MLXIP			HOOK3	RBM42					CLK2	MYL12A		FLCN	PRDX2		ING5	SMIM19
MVP	TRAPPC6A		MRPS7			HRH1	RBP1					CLN3	MYL12B		FMR1	PROSER1		IQCF3	SOD1
MYCBP2	TRIM27		MTMR4			HTATSF1	RCC2					CLN5	NCOA7		FNTA	PRPSAP1		ISG20L2	SP3
MYH11	TSKU		MTR			HTN1	RELA					CLOCK	NDFIP2		FRS2	PRR13		IYD	SQSTM1
MYO6	TTC9C		MXRA7			HUNK	RNF11					CMTR2	NDUFA1		FUBP1	PSMA2		KCNK10	SRI
NAA35	UBE2D1		MYO15A			HYKK	RNF187					CNKSR3	NDUFA10		GALM	PSMA5		KCTD6	SRSF9
NAA38	UBE2E1		MYOM3			ICA1	RNGTT					CNOT11	NDUFAF3		GBP2	PSMC2		KLC1	STC1
NAV3	UQCR11		NANS			IFNAR1	RPL10A					CNOT2	NDUFB2		GINS4	PSMC4		KRCC1	STIP1
NCALD	UQCRH		NCKAP1L			IFT88	RPL13					CNOT6L	NDUFB4		GLCCI1	PSMC5		KRIT1	STRAP
NEK4	VPS26A		NFE2L2			IGHMBP2	RPL14					CNTNAP3	NDUFB5		GNPTAB	PSME3		LENG8	SUGT1
NF1	VPS51		NHP2			IGSF8	RPL15					COL8A1	NDUFB8		GPN2	PSMG2		LEO1	SVIL
NGLY1	WDR26		NMNAT2			IKZF3	RPL18					COLEC12	NDUFC2-KCTD14		GPR82	PTER		LEPROTL1	TAPBP
NME3	ZBED5		NMNAT3			IL7R	RPL18A					CPD	NFIB		GPR85	PTMA		LIPT1	TBC1D15
NOTCH2	ZBTB8OS		NOL9			INTU	RPL24					CPM	NME7		GRB7	RAB1B		LNPK	TBPL1
NOTCH3	ZCCHC10		NOSTRIN			IQCC	RPL27A					CPT1C	NPC2		GSTM3	RETREG3		LRP2	TDG
NPIPB4	ZNF195		NOVA1			IREB2	RPL3					CREB3	NUDT19		GTPBP10	RGS22		LRPPRC	TFG
NT5DC1	ZNF207		NQO2			ITGAX	RPL30					CRIPT	OCIAD2		GTPBP3	RHEB		LRRC28	TGIF1
NTMT1	ZNF555		NSUN2			ITPKB	RPL31					CSAD	OCLN		HAMP	RNF168		LRRC57	THAP12
NUDT1			NT5DC3			JUN	RPL35A					CSKMT	OSTC		HEATR5A	RNF181		LSM6	TINF2
NUP42			NUDT14			KALRN	RPL8					CSNK1D	PARP9		HEATR5B	RNF38		LSM8	TMC1
NXF1			OMA1			KANK2	RPL9					CST3	PCGF2		HEBP2	RPL10A		MACROD2	TMED10
OCLN			OR10G3			KATNA1	RPLP0					CTBP2	PCSK5		HEPACAM	RPL13A		MAN2A2	TMEM170A
OR2A5			OR4F17			KAZN	RPLP2					CTCFL	PDCD5		HERC4	RPL3		MAP3K1	TMEM199
OR4F17			ORC2			KCNC4	RPN1					CTNND1	PDCL		HERPUD1	RPL35		MAP4K1	TMOD3
P3H4			OTUB1			KCNE4	RPS10					CUL4B	PDE12		HILPDA	RPL9		MAPK13	TNFSF15
PAXBP1			OTUD4			KCNJ14	RPS12					CXCL14	PDE4D		HINFP	RPLP0		MARC1	TRIM8
PDGFA			P2RX4			KCNK6	RPS15A					CXorf38	PDS5B		HNRNPH1	RPS10		MBD3	TXN
PER2			PARP6			KIAA1841	RPS16					CYB5R4	PGAM5		HPS3	RPS16		MBD5	UBAP2L
PHF3			PARVB			KIFC3	RPS18					DAPK2	PHACTR2		HSD3B7	RPS19		MED17	UBC
PIP4K2B			PCSK7			KPNA5	RPS27					DBN1	PIGP		HSPA4L	RPS2		MED9	UBE2D3
PLA2G4C			PDCD6IP			KRBOX4	RPS3					DBP	PIP4K2A		HTRA4	RPS3A		METTL7A	UBE2L3
PLCB1			PDSS2			LAMA4	RPS4X					DCBLD1	PNP		HVCN1	RPS8		MIA3	UBXN6
PLIN5			PDZD7			LAX1	RSF1					DDB1	POLB		IAH1	RRM2		MIB1	UPF2
POMT1			PEAK1			LEPROT	RUBCN					DDRGK1	POLR1D		INPP5K	SFXN2		MIEF1	VAMP8
PPP1CC			PEX1			LHFPL5	RYR3					DDX50	POLR2K		IQGAP2	SH3GL1		MKNK2	VAPA
PPWD1			PFN1			LIN54	S100A14					DDX51	POP4		IRAK1BP1	SHOC2		MORN2	VPS29
PRRC2C			PHC3			LLGL2	SBDS					DENND6A	PPIA		IRF2BPL	SKA2		MPV17	WBP4
PSPC1			PHGDH			LPIN3	SDR39U1					DGAT2	PPP1R12B		JRK	SLC25A5		MPV17L	WSB2
PTK2			PHLPP1			LRIG2	SEC24A					DGKA	PPTC7		KANK2	SNRNP200		MRNIP	YPEL5
PUF60			PIGX			LRRC69	SEC61G					DGKZ	PRDX3		KCTD19	SNRPD2		MRPL16	ZBTB38
RABEP1			PINLYP			LSM14A	SELENOW					DHRSX	PSENEN		KDM1A	SNU13		MRPL2	ZDHHC13
RABEPK			PIP5KL1			LYPLAL1	SERPINB1					DHTKD1	PSMA2		KDM4B	SPA17		MRPL36	ZNF622
RANBP3			PLA2G4C			MAP2K2	SIKE1					DHX36	PSMB3		KDM5C	SPTY2D1		MRPS26
RAPGEF5			PLEKHA1			MAP3K10	SLC29A1					DLG1	PSMD13		KIAA1191	SRP14		MRPS5
RBM42			PLEKHA3			MAPK10	SLC4A2					DMWD	PTEN		KLLN	SRP9		MSH3
RCL1			PMS1			MAPK9	SNRNP25					DNAJC5	PTRH2		KMT2A	STK24		MT1G
RERE			PNO1			2020-03-09	SNX6					DNM2	RAB2B		KMT2D	STK25		MTMR12
REV1			PPP1R13L			MBNL2	SP1					DNMBP	RAB5IF		KPNA5	TBC1D23		MTUS1
RFXANK			PPP2R2B			MBP	SP3					DOCK5	RHOC		LASP1	TBC1D31		MUC1
RHBDD2			PRELP			MED14	SSBP1					DPH1	RNF170		LCK	TEX264		MYCBP
RHOBTB3			PRKD2			METAP1	STAM					DPP8	RNF2		LETM1	TFF3		MYO1B
RMDN1			PRPSAP1			METTL17	SVOP					DPPA4	RPL12		LIMA1	TM9SF2		MYO1D
RNASEH2B			PRR11			MGRN1	TAF6					DPY19L3	RPL14		LMBR1L	TMEM147		MYO3B
RNF103			PRSS27			MICAL3	TALDO1					DRC3	RPL15		LMLN	TMEM219		MYO9B
RNF41			PSD4			MLLT10	TATDN1					DTNB	RPL38		LRATD2	TOMM6		NBPF12
RNF44			PTCD1			MMACHC	TECR					DUSP19	RPL7L1		LRRC37A3	TOP2A		NBPF15
RPS6KB2			PTPN2			MORC4	TEX261					DYM	RPL8		LRRC8B	TRAPPC4		NCOA3
RPUSD3			PTRH2			MORN1	TLE3					DYRK1A	RPS3		LYRM4	TRIP11		NCOA6
RXYLT1			RAB2B			MPRIP	TMEM9					EED	RPS4X		MAGED2	TRIR		NDFIP1
SAMD12			RAB36			MRNIP	TNIP1					EFCAB11	RPS6		MAP1LC3B	TRMT2B		NDUFA13
SCFD1			RABGEF1			MROH1	TOMM22					EID1	RSL24D1		MAP2K3	TSN		NDUFA3
SELENON			RAI14			MRPS27	TOMM34					EIF2B4	RTRAF		MAP3K14	TTC1		NDUFA8
SEMA4C			RANGAP1			MTFR1	TOPORS					EIF2B5	S100A11		MAST1	TUBA1B		NDUFS8
SEMA4D			RBL1			MTHFD2L	TPI1					EIF3B	SAP30BP		MBD3	TUBB		NDUFV1
SENP7			RCSD1			MTHFR	TRAF3IP1					EIF4ENIF1	SCAMP3		MCPH1	TYMS		NEK2
SERPINA10			RDH11			MVP	TRIB3					ELAVL1	SDC1		MCRIP2	UBE2G2		NET1
SESTD1			RFX2			MYC	TRIP11					ELMO1	SDHD		MED13	UBL3		NETO2
SH3BP2			RGPD8			MYCBPAP	TSTD1					ELP2	SEC22A		MED15	UBL7		NFS1
SH3GLB1			RHOH			MYLK3	TTC8					EMC10	SEL1L		MED19	UFD1		NIPAL2
SH3YL1			RILPL1			MYOM1	TXNDC17					EML1	SEMA5A		MIGA1	UQCRH		NKAPD1
SHISA9			RNASEK			NAA35	TXNDC5					EPHA1	SIGMAR1		MOCS3	UTP11		NOL10
SIAH1			RPA2			NARS2	TXNDC9					EPHB3	SLC25A24		MR1	UVRAG		NOL4L
SIAH2			RPAP1			NBDY	UCP2					EPM2A	SLC25A5		MTFR1	VPS26B		NOSIP
SIDT2			RPS10-NUDT3			NBEAL1	USP45					EPS15L1	SLC35F2		MTMR9	WASHC3		NUP42
SLC1A6			RPS6KB2			NCF1	UTP25					EPS8L2	SLC39A11		MYCBPAP	YIF1A		NVL
SLC46A1			RRP12			NEDD4	VDAC1					ERC1	SLC39A9		MYH9	ZNF253		OCIAD1
SLC4A1AP			SARDH			NLRP2	VPS33A					ERI1	SLC5A1		MYLK3	ZNF28		ODF2
SLTM			SBF2			NMNAT1	WASHC5					ERVW-1	SLIRP		NAV3	ZNF426		OR2G6
SMARCA2			SCNN1A			NMNAT3	WDR20					ESCO2	SMG9		NBPF26	ZNF570		OSBP
SMG9			SCUBE3			NOL3	XPOT					ESR2	SMIM14		NCALD	ZRANB2		P3H4
SNX22			SDCCAG8			NOMO3	ZCCHC7					ESYT1	SMIM22		NCKAP1L			PAK4
SNX3			SEC24B			NOTCH3	ZMIZ2					EVI5	SMIM30		NCOA4			PAQR5
SOS1			SEMA6B			NPHP3	ZNF143					FAAP20	SOD1		NDRG3			PBRM1
SPAG9			SFXN1			NRG4	ZNF623					FADS3	SPA17		NDUFB2			PDSS2
SPAST			SHKBP1			NRXN3						FAF1	SPCS2		NEK1			PDZD7
SPG7			SIRT5			NSUN4						FAM102B	SPDEF		NIT1			PET100
SPINT1			SLC25A53			NUDT22						FAM111B	SPINT2		NLE1			PHKA2
SRBD1			SLC2A10			NXPE3						FAM118A	SRP9		NLRP2			PHLDB1
SRCAP			SLC2A11			OPA3						FAM120C	SSBP1		NME4			PIGS
SYNRG			SLC38A6			OPHN1						FAM122C	SSR2		NMNAT3			PIK3R1
TAB2			SLC4A8			OR2M3						FAM13A	STAM2		NOTCH2			PIP5K1A
TANGO6			SMARCE1			OR4F17						FAM13B	STK17B		NOTCH3			PITX1
TBRG1			SMG1			ORC2						FAM189B	STYX		NPEPPS			PLCB4
TBXA2R			SMN1			OSTM1						FAM199X	SUMO2		NPHP1			PLEKHH1
TDP1			SNRPF			P3H4						FAM210A	SUSD6		NPHS1			PLOD2
TFPI			SPCS3			PAN2						FAM222B	SYCP2		NR2F2			PLXNA3
TIGD1			SPEF2			PAPLN						FAM228B	SYNJ2BP-COX16		NSUN6			POGZ
TM4SF18			SPEN			PARP11						FBXL18	TBPL1		NUMBL			POR
TMA16			SSPO			PCNX4						FBXO31	TBRG4		NXNL2			PPP1R12A
TMEM8B			STK10			PDIA5						FBXO33	TES		OBSL1			PPP1R13L
TNFAIP8			STMP1			PFAS						FBXO38	THAP4		OFD1			PPP2R3A
TNFRSF10B			SWSAP1			PHKA2						FBXO45	THAP6		OR2M3			PPP4R3B
TNFRSF1A			TAB3			PHKB						FBXW4	TINF2		OSBPL10			PRKAG2
TOP2A			TARBP1			PIGB						FCGRT	TLK1		P2RX4			PRKCSH
TPM4			TBC1D8B			PIGM						FCRL2	TM4SF1		PCNX2			PRMT3
TRIM37			TBL2			PIGN						FCSK	TMBIM6		PCSK7			PTMS
TRIM45			TCTA			PINK1						FDX1	TMED3		PDP2			PTPN1
TRIM72			TFDP2			PISD						FGD6	TMEM230		PEAK3			PTPN12
TRNT1			TIA1			PKIG						FGFR1OP	TMEM30B		PFKM			PTPN4
TSTA3			TIGD1			PLAAT3						FGGY	TMOD3		PGPEP1			QARS
TTLL5			TLE3			PLCE1						FLCN	TNFSF10		PHLDB1			RAB3D
TUBD1			TLK1			PLEKHA2						FLRT2	TP53INP1		PICK1			RAB5C
TUBE1			TMBIM1			PLEKHD1						FMN1	TPD52L2		PIF1			RAD21
UBE2G2			TMEM144			PLEKHG2						FMNL2	TPT1		PIGB			RAI14
UBE2H			TMEM268			PLEKHM3						FOSB	TRIM26		PILRB			RALGAPA1
UBE4B			TOPBP1			PLIN5						FOXJ2	TSPAN31		PITHD1			RANBP17
UBL7			TOPORS			PLS1						FOXJ3	TSPYL1		PLEKHA2			RAPGEF6
UBR5			TPK1			PNMA2						FOXN3	TSTA3		PLEKHA3			RASA4
UQCRC1			TRIM38			POLK						FOXRED2	TTC6		PLIN5			RC3H1
USP31			TRIM56			POLL						FRK	TXNDC17		PML			RDH13
USP33			TRMT44			POLR3A						FSIP2	TYMS		POLE			RERG
USP46			TRPC4AP			PPIL2						FUS	UBE2W		POMT2			REST
VASH2			TSEN2			PPM1B						FUT8	UCHL3		PPME1			RINT1
WDR59			TTLL3			PPP2R3B						FXN	UFM1		PPP1R13L			RMND5B
WDR70			TXNDC15			PPP5D1						FYTTD1	UGCG		PPP1R15B			RNASEH2A
WDR73			TYRO3			PRAM1						GABRG2	ULBP1		PPP1R16A			RPS11
WIPF2			UBE2D4			PRICKLE2						GALNS	VDAC3		PPP1R37			RPS6KA5
WRAP73			UBE2S			PRICKLE3						GALNT2	VPS29		PPP1R3B			RPUSD4
WWC1			UBE3B			PRKAR2A						GAPVD1	VPS36		PRDM5			RRM2B
ZBP1			UBE3D			PRR3						GATAD1	WDR1		PRKG1			RRP15
ZC3H14			UPF2			PRRC2A						GFAP	XPNPEP1		PRRC2A			RRP36
ZC3H6			USF3			PTCD2						GGA1	XRRA1		PSTK			SCAMP2
ZDHHC6			USP14			PTCHD1						GGNBP2	YWHAZ		PTCD2			SDHB
ZNF100			USP46			PTPN12						GINS3	ZC3H13		PTRH1			SETD4
ZNF200			VPS35			PTPN3						GK5	ZFAND1		QKI			SETD6
ZNF24			VTI1A			RAB17						GLYR1	ZNF91		R3HDM1			SETDB2
ZNF430			WDR45			RAB3B						GMCL1			RAB11FIP4			SFMBT1
ZNF558			WDR66			RAPGEF5						GOLGA8A			RAB3IP			SFXN1
ZNF587			WFDC1			RASGRP3						GOLGB1			RANBP17			SIAE
ZNF606			XRCC6			RBFA						GPR137C			RBM6			SIRT1
ZNF669			YIPF3			RBL2						GPR155			RGS12			SIRT2
ZNF672			YIPF4			RBM39						GPX8			RICTOR			SKP2
ZNF701			YIPF6			RBM6						GRAMD1A			RIN2			SLC12A8
ZNF75A			YLPM1			RCOR3						GRIPAP1			RNF10			SLC22A5
ZNF799			ZCCHC4			RDH13						GRK4			RNF187			SLC25A11
			ZDHHC15			REV1						GRK5			RNF19B			SLC27A5
			ZFHX3			RGPD8						GTF2IRD1			RNF207			SLC43A2
			ZMIZ1			RILPL1						GTF2IRD2B			RNF217			SLITRK5
			ZMPSTE24			RLIM						GTPBP1			RNFT1			SMAD9
			ZNF131			RNASEH1						GTPBP2			RPGRIP1			SMARCA2
			ZNF135			RNF130						GUK1			RRP7A			SMARCB1
			ZNF234			RNF135						GUSB			S100P			SMARCC2
			ZNF257			RPAP2						GXYLT2			SAG			SMC6
			ZNF283			RPS6KB1						H1FX			SC5D			SMTN
			ZNF331			RPS6KL1						HACD1			SCLY			SNRPE
			ZNF529			RPTOR						HACD2			SEMA3E			SORL1
			ZNF561			RUFY1						HACE1			SEMA6B			SPATA33
			ZNF720			SACM1L						HADHA			SENP7			SPCS1
			ZNF75A			SBF2						HAGH			SETMAR			SPEF2
			ZNF785			SCARB1						HAUS5			SFI1			SRF
						SCFD1						HDAC5			SFPQ			SRPRA
						SCIN						HDAC6			SGCE			SSRP1
						SDCCAG8						HDAC9			SH3YL1			STARD7
						SDHAF4						HEATR5B			SIX1			STEAP2
						SEC23B						HEBP1			SLC11A1			STK24
						SENP6						HELZ			SLC17A7			SUGP1
						SETDB2						HERC1			SLC1A2			SULT1A1
						SF3B3						HERC2			SLC24A1			SUMF1
						SH2D6						HERC4			SLC25A16			SUMF2
						SIK2						HES1			SLC25A30			SUPT5H
						SIMC1						HINFP			SLC25A34			TACC2
						SLC11A1						HIST1H2BD			SLC27A1			TAOK1
						SLC1A2						HIST1H2BN			SLC30A2			TARSL2
						SLC25A4						HK1			SLC34A2			TASP1
						SLC25A45						HNRNPU			SLC35E3			TBC1D30
						SLC34A2						HNRNPUL1			SLC38A6			TDRD3
						SLC51A						HOOK2			SLC39A7			TLK2
						SLC6A1						HSCB			SLC43A2			TMED4
						SLC7A14						HSF1			SLC4A5			TMEM105
						SLK						HSPA1B			SLFN5			TMEM11
						SMG1						HSPG2			SMARCA2			TMEM185A
						SNX13						ICA1L			SMC6			TMEM80
						SNX15						ICK			SMG1			TOB1
						SNX21						IFT20			SMIM27			TOMM40
						SNX29						IFT81			SNCAIP			TRAF3IP2
						SORT1						IFT88			SNIP1			TRAF3IP3
						SPAG9						IGF2R			SNX22			TRIM69
						SPDEF						IL1RAP			SPATA4			TRPM4
						SPECC1						IL6R			SPATA6			TRPS1
						SPIRE2						IL6ST			SPIB			TTC3
						SPNS1						ING1			SRGAP2			TULP4
						SPTAN1						INO80C			SRGAP3			TXNIP
						SSTR2						INPP5B			SS18L1			U2AF2
						ST3GAL1						INPP5F			STAP2			UBR7
						ST3GAL3						INTS10			STRC			UPF3A
						ST7L						INTS7			STX6			UPK3BL1
						STK25						IPO9			SWSAP1			USP1
						SUDS3						IQCE			SYCP3			USP24
						SYNE1						IRX3			SYNE4			USP25
						SYT5						IRX5			SYTL4			USP54
						SZT2						ITGA10			TACC2			UTP20
						TAF1D						ITGB3BP			TARBP1			VPS4A
						TARBP1						ITSN1			TBC1D22A			VPS50
						TBC1D15						JARID2			TBC1D8B			WDFY2
						TBX6						JMJD8			TBL1X			WDPCP
						TCTN3						KANK2			TBXA2R			WDR62
						TGFBRAP1						KANSL1L			TEP1			WHAMM
						THUMPD1						KATNBL1			TET3			WWOX
						TMEM138						KCNK6			THOP1			XPO7
						TMEM168						KCTD1			TIGD1			YIF1B
						TMEM184A						KDELR1			TM7SF3			YIPF2
						TMEM212						KDM1A			TMEM120B			ZBTB20
						TMEM63A						KDM2A			TMEM136			ZC3H8
						TNK2						KIAA0556			TMEM144			ZDHHC15
						TNKS						KIAA0586			TMEM189			ZFP30
						TOM1						KIAA0930			TMEM63A			ZFYVE26
						TPH2						KIF1BP			TMPRSS4			ZNF395
						TPST2						KIFC3			TNFAIP8L3			ZNF417
						TRA2B						KLC3			TNPO1			ZNF44
						TRIM14						KLF4			TOR1A			ZNF445
						TRIM16L						KLF8			TRABD2A			ZNF529
						TRIOBP						KMT2B			TRAF5			ZNF544
						TSPAN10						KMT5C			TRIM16			ZNF566
						TTC26						KRCC1			TRMT44			ZNF595
						TUBD1						KYNU			TRPM4			ZNF624
						TYW3						LAIR1			TTC23			ZNF737
						UBAP2						LANCL1			TTC6			ZNF772
						UIMC1						LARP4			TTPAL			ZNF780A
						UNC80						LARP6			TXNDC11			ZNF85
						UQCC1						LBHD1			UBXN8			ZYG11B
						URB1						LCA5L			UEVLD
						UROS						LCTL			UHRF1BP1L
						USO1						LIAS			UNC45A
						USP54						LIMCH1			UROS
						USP9X						LIN52			USF2
						VAV1						LINS1			VMP1
						VEZT						LMBR1L			WDR13
						VMP1						LONP2			WDR66
						VPS8						LRBA			WDR90
						VSIG10						LRCH3			YEATS2
						XKR4						LRP1			YTHDC2
						ZNF160						LRPPRC			ZC3HAV1L
						ZNF224						LRRC37B			ZDHHC15
						ZNF250						LST1			ZFP64
						ZNF26						LUC7L			ZFYVE16
						ZNF283						LYL1			ZHX3
						ZNF320						MAGIX			ZNF101
						ZNF322						MAP2K2			ZNF26
						ZNF385D						MAP2K4			ZNF320
						ZNF397						MAP3K14			ZNF395
						ZNF426						MAP7D1			ZNF417
						ZNF429						2020-03-08			ZNF439
						ZNF430						MARF1			ZNF496
						ZNF500						MARK4			ZNF564
						ZNF527						MBD4			ZNF571
						ZNF529						MBD5			ZNF583
						ZNF544						MBD6			ZNF589
						ZNF558						MBOAT2			ZNF606
						ZNF584						MCM3AP			ZNF611
						ZNF589						MCOLN3			ZNF627
						ZNF674						MECOM			ZNF680
						ZNF684						MED12			ZNF791
						ZNF7						MED17			ZNF793
						ZNF736						MEF2A			ZNF808
						ZNF786						MEIS1			ZSCAN2
						ZNF836						MFSD13A			ZSWIM8
						ZYG11A						MFSD14A			ZZEF1
												MGRN1
												MIA3
												MIS12
												MLF2
												MMACHC
												MOSPD2
												MPHOSPH10
												MRNIP
												MRPL48
												MRPS35
												MSH2
												MSR1
												MTBP
												MTG2
												MTMR12
												MTO1
												MTX2
												MUC20
												MUTYH
												MYL6B
												MYO18A
												MYO19
												MYO1F
												NACA
												NAGPA
												NANOS1
												NAPEPLD
												NBPF3
												NCALD
												NCAPH2
												NCBP1
												NCDN
												NCKAP1L
												NCOA1
												NCOA6
												NCOR1
												NDUFS5
												NECAP1
												NELFA
												NELFCD
												NENF
												NETO2
												NEU3
												NEUROD2
												NFAT5
												NFKB2
												NFKBIB
												NFYA
												NKAPD1
												NKX3-1
												NMNAT1
												NMNAT3
												NOC2L
												NOM1
												NOP53
												NPAT
												NPIPB15
												NPIPB3
												NPIPB4
												NPIPB5
												NPLOC4
												NR4A1
												NRDC
												NSRP1
												NTAN1
												NUBPL
												NUFIP2
												NUP58
												NUP62
												NWD1
												OAF
												OFD1
												OPA1
												OR2M3
												OR4F17
												OR6C75
												ORAI2
												ORC6
												OSBP
												OSBPL8
												OSBPL9
												OSMR
												OTUD5
												OTULIN
												P3H1
												P4HTM
												PABPC4
												PAM
												PANO1
												PARP6
												PARVA
												PBLD
												PBRM1
												PCDHGA10
												PCM1
												PCNX2
												PCSK7
												PDK1
												PDLIM2
												PDZD2
												PEAK1
												PER1
												PEX26
												PFKL
												PGBD2
												PGS1
												PHACTR4
												PHF12
												PHF21A
												PHKG2
												PHLDB3
												PHLPP2
												PHYKPL
												PIAS1
												PIAS2
												PICALM
												PIGA
												PIK3C2A
												PIK3C3
												PILRB
												PKN1
												PLA2G4C
												PLA2R1
												PLCD4
												PLEKHM3
												PLIN5
												PLK2
												PLXNB1
												PNKP
												PNLIPRP1
												PODNL1
												POLR2C
												POMGNT1
												PPARA
												PPM1F
												PPM1K
												PPM1N
												PPP1CC
												PPP1R37
												PPP1R3B
												PPP1R3E
												PPP4R2
												PPP6R2
												PQBP1
												PRELID1
												PRICKLE3
												PRIM2
												PRKCA
												PRMT7
												PRPF8
												PRPSAP1
												PRR3
												PRRG3
												PSME4
												PSTPIP2
												PTP4A2
												PTPN11
												PTPN12
												PTPRA
												PTPRJ
												PTTG1IP
												PUS1
												PUS10
												PWWP3A
												PXYLP1
												RAB11B
												RAB30
												RAD1
												RAD52
												RAD54L2
												RASSF8
												RBBP7
												RBCK1
												RBM10
												RBM14
												RBM5
												RCOR1
												RENBP
												REPS1
												RGL2
												RGPD5
												RHBDD3
												RHBDF2
												RILPL1
												RLF
												RMND1
												RNASEH2C
												RNF115
												RNF14
												RNF216
												RNFT2
												RNPEP
												RPGRIP1L
												RPL13A
												RPL28
												RPS19
												RPS2
												RPS9
												RPUSD3
												RSPH3
												RSRP1
												RUNX1
												RYR3
												SAFB2
												SBNO2
												SBSPON
												SCAF11
												SCO1
												SCUBE3
												SDHA
												SEC24A
												SEMA6B
												SEPTIN4
												SERAC1
												SERPINA10
												SERTAD1
												SERTAD2
												SF3B2
												SFPQ
												SFXN5
												SGSM2
												SH2D3A
												SH2D6
												SHISAL2A
												SIAE
												SIDT1
												SLC14A1
												SLC16A7
												SLC17A5
												SLC19A3
												SLC25A16
												SLC26A2
												SLC2A11
												SLC35B2
												SLC35E4
												SLC39A1
												SLC39A14
												SLC46A1
												SLC52A1
												SLC52A3
												SLC6A1
												SLC7A11
												SLC7A14
												SLFN13
												SLITRK2
												SMAGP
												SMC3
												SMCHD1
												SNF8
												SNRNP70
												SNX1
												SNX17
												SNX22
												SNX5
												SP4
												SPAG7
												SPAST
												SPATA5
												SPECC1
												SPEF2
												SPG11
												SPG7
												SPIN3
												SPNS1
												SPTLC3
												SRGAP3
												SRP14
												SRRD
												SRRM1
												SRRT
												SRSF12
												SRSF4
												SS18
												ST3GAL3
												ST8SIA1
												STAP2
												STARD9
												STAT3
												STAT5B
												STK10
												STK35
												STK4
												SUPT5H
												SUZ12
												SYMPK
												SYNE1
												SYNPO2
												SYS1
												SYTL2
												TACC1
												TAF1D
												TANGO2
												TANGO6
												TAPT1
												TARS2
												TASOR2
												TBC1D15
												TBC1D20
												TBX6
												TCAF2
												TCEANC2
												TCF3
												TCF7L1
												TCTN1
												TENT4B
												TESMIN
												TEX9
												TFCP2
												THADA
												THG1L
												THNSL2
												THOC5
												TIMM17B
												TIMM29
												TIMP1
												TINAGL1
												TJAP1
												TLE2
												TM2D3
												TMC1
												TMEM105
												TMEM135
												TMEM138
												TMEM184C
												TMEM213
												TMEM30A
												TMEM41A
												TMEM45A
												TMF1
												TNKS
												TNRC18
												TNRC6C
												TOGARAM1
												TOM1
												TOP2B
												TOR1A
												TOR3A
												TPRA1
												TRAF5
												TRAPPC10
												TRAPPC12
												TRIM28
												TRIM38
												TRIP10
												TRNAU1AP
												TSC22D3
												TSPAN10
												TTC23
												TTC26
												TTC7B
												TTI2
												TTLL3
												TUBE1
												TUBGCP2
												TUT4
												TXNRD2
												U2AF1
												U2AF1L5
												UBA5
												UBAP2L
												UBE2Q1
												UBN2
												UBR1
												UBR4
												UBXN6
												UBXN7
												UFD1
												ULK1
												UNG
												UPF1
												UROS
												USF2
												USP10
												USP37
												USP48
												USP53
												USP54
												USP9X
												UTRN
												VGLL3
												VGLL4
												VPS35L
												VPS41
												VPS4A
												VPS51
												VTI1A
												WASHC2C
												WDR13
												WDR45B
												WDR73
												WHAMM
												WIPF3
												WWC1
												WWC3
												WWP2
												XPC
												XPO5
												XRN1
												YAF2
												ZBTB20
												ZC3H18
												ZCCHC7
												ZDHHC15
												ZFP14
												ZFYVE16
												ZFYVE26
												ZNF100
												ZNF106
												ZNF16
												ZNF226
												ZNF26
												ZNF268
												ZNF273
												ZNF274
												ZNF286B
												ZNF292
												ZNF317
												ZNF320
												ZNF354B
												ZNF37A
												ZNF397
												ZNF429
												ZNF431
												ZNF44
												ZNF441
												ZNF444
												ZNF471
												ZNF493
												ZNF500
												ZNF544
												ZNF576
												ZNF583
												ZNF584
												ZNF609
												ZNF654
												ZNF672
												ZNF677
												ZNF688
												ZNF74
												ZNHIT1
												ZRANB3
												ZRSR2
												ZSCAN2
												ZSCAN22
												ZSCAN30
												ZSWIM8
