# Supplementary material for: Analysis of single-cell transcriptomes links enrichment of olfactory receptors with cancer cell differentiation status and prognosis
Source: Commun Biol. 2020 Sep 11;3:506. doi: 10.1038/s42003-020-01232-5 (PMC7486295; doi:10.1038/s42003-020-01232-5)
Supplement: Supplementary file 9 — Supplementary Data 7 [file 42003_2020_1232_MOESM9_ESM.xlsx]

## Sheet: SITable6
Luminal A
ID	OR_count_per_cell_zfpkm	Cell_type	Molecular_subtype	Pathological_stage	MBases	MBytes	Immunohistochemistry	patient_id	patient_age	Platform	source_name	read_count	base_count	Seurat_cluster	Mean_OR_TPM	Cell_staus	State	Stemness	Differentiation	PseudoTime
SRR2973279	38	primary breast cancer	Luminal A	pT1N0 (IA)	818	523	estrogen receptor positive (ER+)	BC01	66	ILLUMINA	BC01_Single-cell RNA-seq	4053912	818890224	6	1.26276	Stemness	Low_Stemness	-0.300698	-0.271809	21.5242
SRR2973280	15	primary breast cancer	Luminal A	pT1N0 (IA)	1051	673	estrogen receptor positive (ER+)	BC01	66	ILLUMINA	BC01_Single-cell RNA-seq	5207382	1051891164	6	2.69496	Differentiation	Low_Differentiation	-0.418938	-0.208272	21.5247
SRR2973284	22	primary breast cancer	Luminal A	pT1N0 (IA)	983	565	estrogen receptor positive (ER+)	BC01	66	ILLUMINA	BC01_Single-cell RNA-seq	4915803	983160600	6	1.68221	Differentiation	Low_Differentiation	-0.297075	-0.0373325	21.5251
SRR2973287	5	primary breast cancer	Luminal A	pT1N0 (IA)	1321	844	estrogen receptor positive (ER+)	BC01	66	ILLUMINA	BC01_Single-cell RNA-seq	6542481	1321581162	6	0.41531	Differentiation	High_Differentiation	-0.16979	-0.087441	21.5256
SRR2973288	29	primary breast cancer	Luminal A	pT1N0 (IA)	948	543	estrogen receptor positive (ER+)	BC01	66	ILLUMINA	BC01_Single-cell RNA-seq	4743330	948666000	6	1.78104	Differentiation	High_Differentiation	-0.33168	-0.218532	21.526
SRR2973289	25	primary breast cancer	Luminal A	pT1N0 (IA)	1039	664	estrogen receptor positive (ER+)	BC01	66	ILLUMINA	BC01_Single-cell RNA-seq	5146519	1039596838	6	2.01079	Differentiation	Moderate_Differentiation	-0.380147	-0.193024	21.5265
SRR2973290	28	primary breast cancer	Luminal A	pT1N0 (IA)	1457	879	estrogen receptor positive (ER+)	BC01	66	ILLUMINA	BC01_Single-cell RNA-seq	7289838	1457967600	6	6.05449	Differentiation	High_Differentiation	-0.193347	-0.141398	21.527
SRR2973292	11	primary breast cancer	Luminal A	pT1N0 (IA)	1044	593	estrogen receptor positive (ER+)	BC01	66	ILLUMINA	BC01_Single-cell RNA-seq	5220444	1044088800	6	1.38954	Differentiation	High_Differentiation	-0.316142	-0.25422	21.5274
SRR2973293	10	primary breast cancer	Luminal A	pT1N0 (IA)	886	562	estrogen receptor positive (ER+)	BC01	66	ILLUMINA	BC01_Single-cell RNA-seq	4387160	886206320	6	2.1977	Stemness	Low_Stemness	-0.203066	-0.183228	21.5279
SRR2973294	14	primary breast cancer	Luminal A	pT1N0 (IA)	1009	573	estrogen receptor positive (ER+)	BC01	66	ILLUMINA	BC01_Single-cell RNA-seq	5045147	1009029400	6	0.782274	Differentiation	Low_Differentiation	-0.266545	0.00708088	21.5283
SRR2973295	16	primary breast cancer	Luminal A	pT1N0 (IA)	808	467	estrogen receptor positive (ER+)	BC01	66	ILLUMINA	BC01_Single-cell RNA-seq	4044509	808901800	6	1.34534	Differentiation	Moderate_Differentiation	-0.338111	-0.209765	21.5288
SRR2973297	21	primary breast cancer	Luminal A	pT1N0 (IA)	1044	593	estrogen receptor positive (ER+)	BC01	66	ILLUMINA	BC01_Single-cell RNA-seq	5224775	1044955000	6	1.06258	Stemness	Low_Stemness	-0.181016	-0.178426	21.5293
SRR2973298	13	primary breast cancer	Luminal A	pT1N0 (IA)	1054	601	estrogen receptor positive (ER+)	BC01	66	ILLUMINA	BC01_Single-cell RNA-seq	5272497	1054499400	6	1.0646	Differentiation	Moderate_Differentiation	-0.336572	-0.199382	21.5297
SRR2973299	19	primary breast cancer	Luminal A	pT1N0 (IA)	952	541	estrogen receptor positive (ER+)	BC01	66	ILLUMINA	BC01_Single-cell RNA-seq	4764672	952934400	6	2.14437	Stemness	Low_Stemness	-0.204407	-0.159057	21.5302
SRR5023386	47	primary breast cancer	Luminal A	pT3N1 (IIIA)	1186	511	estrogen receptor positive (ER+)	BC02	72	ILLUMINA	BC02_Single-cell RNA-seq	5933901	1186780200	1	4.15638	Stemness	Moderate_Stemness	0.241153	0.132068	0.00321855
SRR5023387	44	primary breast cancer	Luminal A	pT3N1 (IIIA)	1278	552	estrogen receptor positive (ER+)	BC02	72	ILLUMINA	BC02_Single-cell RNA-seq	6394677	1278935400	1	4.15444	Differentiation	Low_Differentiation	0.0156314	0.276825	3.35658
SRR5023388	41	primary breast cancer	Luminal A	pT3N1 (IIIA)	1133	493	estrogen receptor positive (ER+)	BC02	72	ILLUMINA	BC02_Single-cell RNA-seq	5666724	1133344800	1	2.14522	Stemness	Low_Stemness	-0.0527415	-0.0403393	3.41061
SRR5023389	50	primary breast cancer	Luminal A	pT3N1 (IIIA)	1065	460	estrogen receptor positive (ER+)	BC02	72	ILLUMINA	BC02_Single-cell RNA-seq	5329939	1065987800	1	3.0324	Stemness	Moderate_Stemness	0.11844	0.0757643	0.00275875
SRR5023390	47	primary breast cancer	Luminal A	pT3N1 (IIIA)	971	422	estrogen receptor positive (ER+)	BC02	72	ILLUMINA	BC02_Single-cell RNA-seq	4856743	971348600	1	2.10546	Stemness	Moderate_Stemness	-0.0333221	-0.0763219	1.66236
SRR5023391	43	primary breast cancer	Luminal A	pT3N1 (IIIA)	1022	444	estrogen receptor positive (ER+)	BC02	72	ILLUMINA	BC02_Single-cell RNA-seq	5113668	1022733600	1	1.35312	Differentiation	High_Differentiation	0.0294178	0.113415	4.21385
SRR5023392	45	primary breast cancer	Luminal A	pT3N1 (IIIA)	1164	504	estrogen receptor positive (ER+)	BC02	72	ILLUMINA	BC02_Single-cell RNA-seq	5821159	1164231800	1	2.5248	Differentiation	Moderate_Differentiation	-0.0807995	0.117213	0.00229896
SRR5023393	48	primary breast cancer	Luminal A	pT3N1 (IIIA)	1119	494	estrogen receptor positive (ER+)	BC02	72	ILLUMINA	BC02_Single-cell RNA-seq	5596516	1119303200	1	3.53503	Stemness	High_Stemness	0.0530772	-0.135424	0.00183917
SRR5023394	27	primary breast cancer	Luminal A	pT3N1 (IIIA)	1505	646	estrogen receptor positive (ER+)	BC02	72	ILLUMINA	BC02_Single-cell RNA-seq	7525503	1505100600	1	0.463499	Differentiation	Moderate_Differentiation	-0.0713338	0.0673236	4.23787
SRR5023395	50	primary breast cancer	Luminal A	pT3N1 (IIIA)	1029	447	estrogen receptor positive (ER+)	BC02	72	ILLUMINA	BC02_Single-cell RNA-seq	5147720	1029544000	1	3.90273	Stemness	Low_Stemness	0.114967	0.0917928	0.00137938
SRR5023396	44	primary breast cancer	Luminal A	pT3N1 (IIIA)	918	395	estrogen receptor positive (ER+)	BC02	72	ILLUMINA	BC02_Single-cell RNA-seq	4590953	918190600	1	5.33886	Stemness	Moderate_Stemness	0.0999418	0.020625	0.000919585
SRR5023397	35	primary breast cancer	Luminal A	pT3N1 (IIIA)	1133	489	estrogen receptor positive (ER+)	BC02	72	ILLUMINA	BC02_Single-cell RNA-seq	5666845	1133369000	1	9.93663	Stemness	Moderate_Stemness	-0.155494	-0.215856	4.3778
SRR5023398	48	primary breast cancer	Luminal A	pT3N1 (IIIA)	1268	550	estrogen receptor positive (ER+)	BC02	72	ILLUMINA	BC02_Single-cell RNA-seq	6343237	1268647400	1	5.19268	Stemness	Moderate_Stemness	0.115038	0.0749376	0.000459792
SRR5023399	49	primary breast cancer	Luminal A	pT3N1 (IIIA)	1416	608	estrogen receptor positive (ER+)	BC02	72	ILLUMINA	BC02_Single-cell RNA-seq	7084763	1416952600	1	5.14101	Differentiation	Moderate_Differentiation	-0.0659108	0.0623141	0
SRR5023400	47	primary breast cancer	Luminal A	pT3N1 (IIIA)	1235	539	estrogen receptor positive (ER+)	BC02	72	ILLUMINA	BC02_Single-cell RNA-seq	6178182	1235636400	1	2.2208	Stemness	Low_Stemness	-0.0750385	-0.0593318	0.000459792
SRR5023402	48	primary breast cancer	Luminal A	pT3N1 (IIIA)	1173	510	estrogen receptor positive (ER+)	BC02	72	ILLUMINA	BC02_Single-cell RNA-seq	5867524	1173504800	1	4.55805	Differentiation	Low_Differentiation	-0.0520571	0.211515	0.000919585
SRR5023403	32	primary breast cancer	Luminal A	pT3N1 (IIIA)	1083	471	estrogen receptor positive (ER+)	BC02	72	ILLUMINA	BC02_Single-cell RNA-seq	5415688	1083137600	1	1.63963	Stemness	Low_Stemness	-0.143716	-0.139335	4.08636
SRR5023405	48	primary breast cancer	Luminal A	pT3N1 (IIIA)	1143	494	estrogen receptor positive (ER+)	BC02	72	ILLUMINA	BC02_Single-cell RNA-seq	5719986	1143997200	1	3.4064	Differentiation	Low_Differentiation	0.00103477	0.208839	0.0334593
SRR5023406	44	primary breast cancer	Luminal A	pT3N1 (IIIA)	930	405	estrogen receptor positive (ER+)	BC02	72	ILLUMINA	BC02_Single-cell RNA-seq	4653886	930777200	1	2.64216	Stemness	Moderate_Stemness	-0.0404888	-0.152141	0.158267
SRR5023407	17	primary breast cancer	Luminal A	pT3N1 (IIIA)	873	380	estrogen receptor positive (ER+)	BC02	72	ILLUMINA	BC02_Single-cell RNA-seq	4365728	873145600	1	1.68774	Stemness	Low_Stemness	-0.0561388	-0.0485229	4.0697
SRR5023408	45	primary breast cancer	Luminal A	pT3N1 (IIIA)	1000	433	estrogen receptor positive (ER+)	BC02	72	ILLUMINA	BC02_Single-cell RNA-seq	5004554	1000910800	1	1.91819	Stemness	High_Stemness	-0.0383993	-0.176681	0.00137938
SRR5023409	45	primary breast cancer	Luminal A	pT3N1 (IIIA)	1239	531	estrogen receptor positive (ER+)	BC02	72	ILLUMINA	BC02_Single-cell RNA-seq	6198067	1239613400	1	2.26837	Stemness	Moderate_Stemness	-0.0658692	-0.120659	0.0514998
SRR5023411	46	primary breast cancer	Luminal A	pT3N1 (IIIA)	936	403	estrogen receptor positive (ER+)	BC02	72	ILLUMINA	BC02_Single-cell RNA-seq	4681019	936203800	1	1.87497	Differentiation	Moderate_Differentiation	-0.14631	0.0124699	0.00183917
SRR5023412	42	primary breast cancer	Luminal A	pT3N1 (IIIA)	1116	483	estrogen receptor positive (ER+)	BC02	72	ILLUMINA	BC02_Single-cell RNA-seq	5580669	1116133800	1	4.89777	Differentiation	Moderate_Differentiation	0.0146105	0.180211	1.34404
SRR5023414	41	primary breast cancer	Luminal A	pT3N1 (IIIA)	914	395	estrogen receptor positive (ER+)	BC02	72	ILLUMINA	BC02_Single-cell RNA-seq	4571612	914322400	1	3.15483	Stemness	Moderate_Stemness	-0.0595766	-0.11882	4.23623
SRR5023415	29	primary breast cancer	Luminal A	pT3N1 (IIIA)	938	406	estrogen receptor positive (ER+)	BC02	72	ILLUMINA	BC02_Single-cell RNA-seq	4691576	938315200	1	1.56434	Differentiation	Low_Differentiation	-0.228486	0.154463	4.33828
SRR5023416	32	primary breast cancer	Luminal A	pT3N1 (IIIA)	1200	515	estrogen receptor positive (ER+)	BC02	72	ILLUMINA	BC02_Single-cell RNA-seq	6003733	1200746600	1	1.98205	Stemness	Moderate_Stemness	0.126608	0.0488244	3.44607
SRR5023417	32	primary breast cancer	Luminal A	pT3N1 (IIIA)	1225	524	estrogen receptor positive (ER+)	BC02	72	ILLUMINA	BC02_Single-cell RNA-seq	6125331	1225066200	1	2.20388	Stemness	Low_Stemness	-0.117945	-0.112956	4.10581
SRR5023418	37	primary breast cancer	Luminal A	pT3N1 (IIIA)	992	428	estrogen receptor positive (ER+)	BC02	72	ILLUMINA	BC02_Single-cell RNA-seq	4962192	992438400	1	5.58864	Differentiation	High_Differentiation	-0.0797662	-0.0061929	4.21293
SRR5023419	34	primary breast cancer	Luminal A	pT3N1 (IIIA)	1397	603	estrogen receptor positive (ER+)	BC02	72	ILLUMINA	BC02_Single-cell RNA-seq	6985177	1397035400	1	1.17769	Differentiation	Moderate_Differentiation	-0.223592	-0.0945601	4.13945
SRR5023420	49	primary breast cancer	Luminal A	pT3N1 (IIIA)	984	429	estrogen receptor positive (ER+)	BC02	72	ILLUMINA	BC02_Single-cell RNA-seq	4923329	984665800	1	4.22837	Stemness	Low_Stemness	0.0800748	0.061429	0.00229896
SRR5023421	51	primary breast cancer	Luminal A	pT3N1 (IIIA)	1418	612	estrogen receptor positive (ER+)	BC02	72	ILLUMINA	BC02_Single-cell RNA-seq	7091401	1418280200	1	3.10609	Stemness	Moderate_Stemness	0.129789	0.0901015	0.00275875
SRR5023422	47	primary breast cancer	Luminal A	pT3N1 (IIIA)	1428	617	estrogen receptor positive (ER+)	BC02	72	ILLUMINA	BC02_Single-cell RNA-seq	7143513	1428702600	1	2.48408	Stemness	High_Stemness	0.0705421	-0.0965974	0.00321855
SRR5023423	35	primary breast cancer	Luminal A	pT3N1 (IIIA)	1294	557	estrogen receptor positive (ER+)	BC02	72	ILLUMINA	BC02_Single-cell RNA-seq	6472599	1294519800	1	1.02387	Stemness	High_Stemness	0.132044	-0.0259302	4.24688
SRR5023424	45	primary breast cancer	Luminal A	pT3N1 (IIIA)	1155	498	estrogen receptor positive (ER+)	BC02	72	ILLUMINA	BC02_Single-cell RNA-seq	5779801	1155960200	1	1.80039	Stemness	Low_Stemness	0.0435303	0.0853074	0.367938
SRR5023425	48	primary breast cancer	Luminal A	pT3N1 (IIIA)	1172	506	estrogen receptor positive (ER+)	BC02	72	ILLUMINA	BC02_Single-cell RNA-seq	5860607	1172121400	1	2.04661	Stemness	Low_Stemness	-0.088939	-0.100922	0.00367834
SRR5023426	49	primary breast cancer	Luminal A	pT3N1 (IIIA)	1255	543	estrogen receptor positive (ER+)	BC02	72	ILLUMINA	BC02_Single-cell RNA-seq	6279330	1255866000	1	2.45907	Stemness	Moderate_Stemness	0.0402558	-0.0216899	0.00413813
SRR5023427	52	primary breast cancer	Luminal A	pT3N1 (IIIA)	1202	515	estrogen receptor positive (ER+)	BC02	72	ILLUMINA	BC02_Single-cell RNA-seq	6012002	1202400400	1	4.01325	Differentiation	High_Differentiation	-0.0274742	0.0529381	0.0573363
SRR5023428	41	primary breast cancer	Luminal A	pT3N1 (IIIA)	1321	570	estrogen receptor positive (ER+)	BC02	72	ILLUMINA	BC02_Single-cell RNA-seq	6609004	1321800800	1	2.69884	Stemness	High_Stemness	0.122549	-0.0923954	4.35782
SRR5023429	34	primary breast cancer	Luminal A	pT3N1 (IIIA)	1360	586	estrogen receptor positive (ER+)	BC02	72	ILLUMINA	BC02_Single-cell RNA-seq	6802084	1360416800	1	1.12003	Stemness	Low_Stemness	0.0442779	0.0910836	4.15603
SRR5023431	41	primary breast cancer	Luminal A	pT3N1 (IIIA)	989	428	estrogen receptor positive (ER+)	BC02	72	ILLUMINA	BC02_Single-cell RNA-seq	4946607	989321400	1	2.72307	Differentiation	Low_Differentiation	-0.105384	0.227436	0.00459792
SRR5023432	51	primary breast cancer	Luminal A	pT3N1 (IIIA)	1280	550	estrogen receptor positive (ER+)	BC02	72	ILLUMINA	BC02_Single-cell RNA-seq	6401365	1280273000	1	7.87695	Differentiation	High_Differentiation	-0.0517847	0.0176207	0.00505772
SRR5023433	49	primary breast cancer	Luminal A	pT3N1 (IIIA)	1126	483	estrogen receptor positive (ER+)	BC02	72	ILLUMINA	BC02_Single-cell RNA-seq	5634914	1126982800	1	4.86067	Stemness	Low_Stemness	-0.0231977	-0.00386638	0.00551751
SRR5023434	35	primary breast cancer	Luminal A	pT3N1 (IIIA)	1132	489	estrogen receptor positive (ER+)	BC02	72	ILLUMINA	BC02_Single-cell RNA-seq	5661003	1132200600	1	3.01558	Stemness	Moderate_Stemness	0.0580085	-0.0219485	0.0059773
SRR5023435	34	primary breast cancer	Luminal A	pT3N1 (IIIA)	1148	499	estrogen receptor positive (ER+)	BC02	72	ILLUMINA	BC02_Single-cell RNA-seq	5740603	1148120600	1	0.953637	Differentiation	Low_Differentiation	-0.267236	-0.0270475	3.37727
SRR5023436	34	primary breast cancer	Luminal A	pT3N1 (IIIA)	871	379	estrogen receptor positive (ER+)	BC02	72	ILLUMINA	BC02_Single-cell RNA-seq	4355359	871071800	1	1.1472	Stemness	Moderate_Stemness	-0.15152	-0.201123	4.36806
SRR5023437	48	primary breast cancer	Luminal A	pT3N1 (IIIA)	985	430	estrogen receptor positive (ER+)	BC02	72	ILLUMINA	BC02_Single-cell RNA-seq	4929777	985955400	1	3.53656	Differentiation	High_Differentiation	0.06217	0.137766	0.00643709
SRR5023438	44	primary breast cancer	Luminal A	pT3N1 (IIIA)	1874	803	estrogen receptor positive (ER+)	BC02	72	ILLUMINA	BC02_Single-cell RNA-seq	9373450	1874690000	1	5.24339	Differentiation	High_Differentiation	0.0129801	0.10911	1.18539
SRR5023439	35	primary breast cancer	Luminal A	pT3N1 (IIIA)	1130	488	estrogen receptor positive (ER+)	BC02	72	ILLUMINA	BC02_Single-cell RNA-seq	5652881	1130576200	1	1.35511	Differentiation	Low_Differentiation	-0.13716	0.0681698	4.19118
SRR5023440	45	primary breast cancer	Luminal A	pT3N1 (IIIA)	1189	515	estrogen receptor positive (ER+)	BC02	72	ILLUMINA	BC02_Single-cell RNA-seq	5948590	1189718000	1	1.91812	Differentiation	Low_Differentiation	-0.0691338	0.250797	0.00689689
SRR5023441	34	primary breast cancer	Luminal A	pT3N1 (IIIA)	940	406	estrogen receptor positive (ER+)	BC02	72	ILLUMINA	BC02_Single-cell RNA-seq	4702813	940562600	1	2.0546	Differentiation	Moderate_Differentiation	-0.0682416	0.109092	3.33308
Luminal B
ID	OR_count_per_cell_zfpkm	Cell_type	Molecular_subtype	Pathological_stage	MBases	MBytes	Immunohistochemistry	patient_id	patient_age	Platform	source_name	read_count	base_count	Seurat_cluster	Mean_OR_TPM	Cell_staus	State	Stemness	Differentiation	PseudoTime
SRR2973353	43	primary breast cancer	Luminal B	pT2N1 (IIB)	1118	692	double positive (ER+ and HER2+)	BC03	72	ILLUMINA	BC03_Single-cell RNA-seq	5590534	1118106800	5	1.49949	Stemness	High_Stemness	0.0644975	-0.172368	1.12815
SRR2973354	35	primary breast cancer	Luminal B	pT2N1 (IIB)	1218	754	double positive (ER+ and HER2+)	BC03	72	ILLUMINA	BC03_Single-cell RNA-seq	6091162	1218232400	5	2.49282	Stemness	Moderate_Stemness	0.158643	0.0452175	1.16382
SRR2973355	35	primary breast cancer	Luminal B	pT2N1 (IIB)	1355	835	double positive (ER+ and HER2+)	BC03	72	ILLUMINA	BC03_Single-cell RNA-seq	6775474	1355094800	5	2.42849	Stemness	High_Stemness	0.0296238	-0.318768	0
SRR2973356	46	primary breast cancer	Luminal B	pT2N1 (IIB)	1205	755	double positive (ER+ and HER2+)	BC03	72	ILLUMINA	BC03_Single-cell RNA-seq	6027532	1205506400	5	1.80404	Differentiation	Moderate_Differentiation	-0.206666	-0.0246807	1.2358
SRR2973357	37	primary breast cancer	Luminal B	pT2N1 (IIB)	1321	817	double positive (ER+ and HER2+)	BC03	72	ILLUMINA	BC03_Single-cell RNA-seq	6608811	1321762200	5	2.08664	Stemness	Moderate_Stemness	-0.0280682	-0.133374	1.17
SRR2973358	44	primary breast cancer	Luminal B	pT2N1 (IIB)	1321	818	double positive (ER+ and HER2+)	BC03	72	ILLUMINA	BC03_Single-cell RNA-seq	6606067	1321213400	5	1.71628	Stemness	High_Stemness	0.0410957	-0.213338	1.25363
SRR2973360	33	primary breast cancer	Luminal B	pT2N1 (IIB)	1081	669	double positive (ER+ and HER2+)	BC03	72	ILLUMINA	BC03_Single-cell RNA-seq	5405084	1081016800	5	1.70984	Stemness	Low_Stemness	0.00733174	0.00967833	0.0178337
SRR2973361	49	primary breast cancer	Luminal B	pT2N1 (IIB)	1466	905	double positive (ER+ and HER2+)	BC03	72	ILLUMINA	BC03_Single-cell RNA-seq	7331011	1466202200	5	3.14444	Stemness	Low_Stemness	0.0823943	0.109326	0.967127
SRR2973365	32	primary breast cancer	Luminal B	pT2N1 (IIB)	1223	759	double positive (ER+ and HER2+)	BC03	72	ILLUMINA	BC03_Single-cell RNA-seq	6117445	1223489000	5	1.07479	Stemness	Moderate_Stemness	-0.181325	-0.256385	1.27146
SRR2973366	47	primary breast cancer	Luminal B	pT2N1 (IIB)	1293	801	double positive (ER+ and HER2+)	BC03	72	ILLUMINA	BC03_Single-cell RNA-seq	6466998	1293399600	5	1.61369	Stemness	Moderate_Stemness	-0.20699	-0.293597	0.0356674
SRR2973367	49	primary breast cancer	Luminal B	pT2N1 (IIB)	1069	661	double positive (ER+ and HER2+)	BC03	72	ILLUMINA	BC03_Single-cell RNA-seq	5346176	1069235200	5	1.45696	Stemness	High_Stemness	0.0718417	-0.26792	0.0535011
SRR2973368	38	primary breast cancer	Luminal B	pT2N1 (IIB)	996	617	double positive (ER+ and HER2+)	BC03	72	ILLUMINA	BC03_Single-cell RNA-seq	4981236	996247200	5	2.62617	Stemness	High_Stemness	-0.134268	-0.293918	1.2893
SRR2973369	35	primary breast cancer	Luminal B	pT2N1 (IIB)	1266	780	double positive (ER+ and HER2+)	BC03	72	ILLUMINA	BC03_Single-cell RNA-seq	6333007	1266601400	5	2.56514	Stemness	High_Stemness	-0.0566703	-0.224703	0.0713348
SRR2973386	32	metastatic breast cancer	Luminal B	pT2N1 (IIB)	1122	678	double positive (ER+ and HER2+)	BC03LN	72	ILLUMINA	BC03LN_Single-cell RNA-seq	5614506	1122901200	5	4.51065	Stemness	High_Stemness	0.12308	-0.0605048	1.04051
SRR2973393	53	metastatic breast cancer	Luminal B	pT2N1 (IIB)	1232	747	double positive (ER+ and HER2+)	BC03LN	72	ILLUMINA	BC03LN_Single-cell RNA-seq	6160957	1232191400	5	2.93418	Stemness	Low_Stemness	-0.0142166	-0.0233862	0.0891685
SRR2973396	40	metastatic breast cancer	Luminal B	pT2N1 (IIB)	1045	628	double positive (ER+ and HER2+)	BC03LN	72	ILLUMINA	BC03LN_Single-cell RNA-seq	5225913	1045182600	5	1.57705	Differentiation	High_Differentiation	-0.143779	-0.073043	0.107002
SRR2973397	45	metastatic breast cancer	Luminal B	pT2N1 (IIB)	1108	677	double positive (ER+ and HER2+)	BC03LN	72	ILLUMINA	BC03LN_Single-cell RNA-seq	5543166	1108633200	5	2.36232	Differentiation	High_Differentiation	-0.0743915	0.0141511	0.124836
SRR2973400	20	metastatic breast cancer	Luminal B	pT2N1 (IIB)	1236	746	double positive (ER+ and HER2+)	BC03LN	72	ILLUMINA	BC03LN_Single-cell RNA-seq	6182847	1236569400	5	0.724078	Differentiation	High_Differentiation	-0.199982	-0.0879056	0.14267
SRR2973404	49	metastatic breast cancer	Luminal B	pT2N1 (IIB)	937	565	double positive (ER+ and HER2+)	BC03LN	72	ILLUMINA	BC03LN_Single-cell RNA-seq	4688920	937784000	5	2.25479	Stemness	Low_Stemness	-0.0889863	-0.0399144	0.160503
SRR2973409	50	metastatic breast cancer	Luminal B	pT2N1 (IIB)	1032	621	double positive (ER+ and HER2+)	BC03LN	72	ILLUMINA	BC03LN_Single-cell RNA-seq	5164818	1032963600	5	2.01054	Stemness	High_Stemness	0.0674099	-0.0945716	0.178337
SRR2973416	49	metastatic breast cancer	Luminal B	pT2N1 (IIB)	1117	671	double positive (ER+ and HER2+)	BC03LN	72	ILLUMINA	BC03LN_Single-cell RNA-seq	5586725	1117345000	5	2.17943	Differentiation	Moderate_Differentiation	-0.0364241	0.0904987	0.311112
SRR2973417	1	metastatic breast cancer	Luminal B	pT2N1 (IIB)	1384	835	double positive (ER+ and HER2+)	BC03LN	72	ILLUMINA	BC03LN_Single-cell RNA-seq	6923811	1384762200	5	0.244102	Differentiation	High_Differentiation	-0.13101	-0.0125759	0.196171
SRR2973433	49	metastatic breast cancer	Luminal B	pT2N1 (IIB)	1581	952	double positive (ER+ and HER2+)	BC03LN	72	ILLUMINA	BC03LN_Single-cell RNA-seq	7909999	1581999800	5	2.63865	Stemness	High_Stemness	-0.123728	-0.280645	0.214004
HER2-Enriched
ID	OR_count_per_cell_zfpkm	Cell_type	Molecular_subtype	Pathological_stage	MBases	MBytes	Immunohistochemistry	patient_id	patient_age	Platform	source_name	read_count	base_count	Seurat_cluster	Mean_OR_TPM	Cell_staus	State	Stemness	Differentiation	PseudoTime
SRR2973300	49	primary breast cancer	HER2-enriched	pT2N0 (IIA)	897	548	human epidermal growth factor receptor 2 positive (HER2+)	BC04	67	ILLUMINA	BC04_Single-cell RNA-seq	4487785	897557000	3	2.82989	Differentiation	Low_Differentiation	-0.0388431	0.169001	2.92393
SRR2973301	45	primary breast cancer	HER2-enriched	pT2N0 (IIA)	937	579	human epidermal growth factor receptor 2 positive (HER2+)	BC04	67	ILLUMINA	BC04_Single-cell RNA-seq	4689190	937838000	3	3.33968	Differentiation	Low_Differentiation	-0.0722007	0.192522	4.97895
SRR2973303	47	primary breast cancer	HER2-enriched	pT2N0 (IIA)	815	507	human epidermal growth factor receptor 2 positive (HER2+)	BC04	67	ILLUMINA	BC04_Single-cell RNA-seq	4078265	815653000	3	3.032	Differentiation	High_Differentiation	-0.131268	-0.0433516	2.15015
SRR2973306	47	primary breast cancer	HER2-enriched	pT2N0 (IIA)	762	472	human epidermal growth factor receptor 2 positive (HER2+)	BC04	67	ILLUMINA	BC04_Single-cell RNA-seq	3812787	762557400	3	2.75343	Differentiation	Moderate_Differentiation	-0.103839	0.0605975	4.6184
SRR2973307	41	primary breast cancer	HER2-enriched	pT2N0 (IIA)	1042	639	human epidermal growth factor receptor 2 positive (HER2+)	BC04	67	ILLUMINA	BC04_Single-cell RNA-seq	5210833	1042166600	3	2.42444	Differentiation	Moderate_Differentiation	-0.201366	-9.64332e-05	2.11793
SRR2973309	50	primary breast cancer	HER2-enriched	pT2N0 (IIA)	701	436	human epidermal growth factor receptor 2 positive (HER2+)	BC04	67	ILLUMINA	BC04_Single-cell RNA-seq	3507020	701404000	3	5.81556	Differentiation	Low_Differentiation	-0.0780871	0.204392	3.19015
SRR2973312	41	primary breast cancer	HER2-enriched	pT2N0 (IIA)	966	594	human epidermal growth factor receptor 2 positive (HER2+)	BC04	67	ILLUMINA	BC04_Single-cell RNA-seq	4830318	966063600	3	2.61767	Differentiation	Low_Differentiation	-0.215628	0.0693925	0
SRR2973314	30	primary breast cancer	HER2-enriched	pT2N0 (IIA)	953	585	human epidermal growth factor receptor 2 positive (HER2+)	BC04	67	ILLUMINA	BC04_Single-cell RNA-seq	4768532	953706400	3	1.46107	Differentiation	Moderate_Differentiation	-0.133858	0.00724979	0.00242276
SRR2973315	46	primary breast cancer	HER2-enriched	pT2N0 (IIA)	1046	653	human epidermal growth factor receptor 2 positive (HER2+)	BC04	67	ILLUMINA	BC04_Single-cell RNA-seq	5232825	1046565000	3	2.33998	Differentiation	Low_Differentiation	-0.0455406	0.200853	5.3421
SRR2973316	45	primary breast cancer	HER2-enriched	pT2N0 (IIA)	901	562	human epidermal growth factor receptor 2 positive (HER2+)	BC04	67	ILLUMINA	BC04_Single-cell RNA-seq	4509886	901977200	3	1.70332	Differentiation	Low_Differentiation	-0.156799	0.151295	0.00363415
SRR2973317	47	primary breast cancer	HER2-enriched	pT2N0 (IIA)	840	521	human epidermal growth factor receptor 2 positive (HER2+)	BC04	67	ILLUMINA	BC04_Single-cell RNA-seq	4201268	840253600	3	2.24319	Differentiation	Moderate_Differentiation	-0.315315	-0.14072	0.30926
SRR2973318	28	primary breast cancer	HER2-enriched	pT2N0 (IIA)	757	474	human epidermal growth factor receptor 2 positive (HER2+)	BC04	67	ILLUMINA	BC04_Single-cell RNA-seq	3786678	757335600	3	1.51629	Stemness	Low_Stemness	-0.119421	-0.130425	0.703407
SRR2973319	50	primary breast cancer	HER2-enriched	pT2N0 (IIA)	787	492	human epidermal growth factor receptor 2 positive (HER2+)	BC04	67	ILLUMINA	BC04_Single-cell RNA-seq	3937170	787434000	3	3.66821	Differentiation	Low_Differentiation	-0.222625	0.1264	3.33762
SRR2973320	40	primary breast cancer	HER2-enriched	pT2N0 (IIA)	963	593	human epidermal growth factor receptor 2 positive (HER2+)	BC04	67	ILLUMINA	BC04_Single-cell RNA-seq	4815643	963128600	3	2.08176	Differentiation	Moderate_Differentiation	-0.152211	-0.016074	0.704619
SRR2973321	47	primary breast cancer	HER2-enriched	pT2N0 (IIA)	776	480	human epidermal growth factor receptor 2 positive (HER2+)	BC04	67	ILLUMINA	BC04_Single-cell RNA-seq	3881018	776203600	3	5.57381	Stemness	Low_Stemness	-0.03699	-0.0252586	0.740338
SRR2973322	31	primary breast cancer	HER2-enriched	pT2N0 (IIA)	967	594	human epidermal growth factor receptor 2 positive (HER2+)	BC04	67	ILLUMINA	BC04_Single-cell RNA-seq	4837564	967512800	3	2.61355	Differentiation	Moderate_Differentiation	-0.153432	0.00874785	2.63123
SRR2973323	42	primary breast cancer	HER2-enriched	pT2N0 (IIA)	830	509	human epidermal growth factor receptor 2 positive (HER2+)	BC04	67	ILLUMINA	BC04_Single-cell RNA-seq	4152076	830415200	3	4.3436	Stemness	Low_Stemness	0.0928231	0.103208	5.91025
SRR2973324	50	primary breast cancer	HER2-enriched	pT2N0 (IIA)	793	492	human epidermal growth factor receptor 2 positive (HER2+)	BC04	67	ILLUMINA	BC04_Single-cell RNA-seq	3967726	793545200	3	6.37641	Differentiation	Low_Differentiation	-0.0250743	0.232933	3.73249
SRR2973325	49	primary breast cancer	HER2-enriched	pT2N0 (IIA)	684	419	human epidermal growth factor receptor 2 positive (HER2+)	BC04	67	ILLUMINA	BC04_Single-cell RNA-seq	3420262	684052400	3	2.4709	Differentiation	Moderate_Differentiation	-0.0320028	0.159074	3.65941
SRR2973326	51	primary breast cancer	HER2-enriched	pT2N0 (IIA)	835	515	human epidermal growth factor receptor 2 positive (HER2+)	BC04	67	ILLUMINA	BC04_Single-cell RNA-seq	4177907	835581400	3	2.80391	Differentiation	Low_Differentiation	-0.0377428	0.181076	1.77717
SRR2973327	16	primary breast cancer	HER2-enriched	pT2N0 (IIA)	788	487	human epidermal growth factor receptor 2 positive (HER2+)	BC04	67	ILLUMINA	BC04_Single-cell RNA-seq	3943440	788688000	3	1.16924	Differentiation	Moderate_Differentiation	-0.284519	-0.105705	0.282045
SRR2973329	48	primary breast cancer	HER2-enriched	pT2N0 (IIA)	863	538	human epidermal growth factor receptor 2 positive (HER2+)	BC04	67	ILLUMINA	BC04_Single-cell RNA-seq	4319337	863867400	3	3.30857	Differentiation	Moderate_Differentiation	-0.00428985	0.175171	4.6815
SRR2973330	49	primary breast cancer	HER2-enriched	pT2N0 (IIA)	697	427	human epidermal growth factor receptor 2 positive (HER2+)	BC04	67	ILLUMINA	BC04_Single-cell RNA-seq	3485117	697023400	3	4.51998	Differentiation	Low_Differentiation	-0.172137	0.0645607	3.04998
SRR2973331	50	primary breast cancer	HER2-enriched	pT2N0 (IIA)	805	503	human epidermal growth factor receptor 2 positive (HER2+)	BC04	67	ILLUMINA	BC04_Single-cell RNA-seq	4027915	805583000	3	6.4064	Differentiation	Low_Differentiation	-0.160451	0.0755313	4.55182
SRR2973332	37	primary breast cancer	HER2-enriched	pT2N0 (IIA)	811	504	human epidermal growth factor receptor 2 positive (HER2+)	BC04	67	ILLUMINA	BC04_Single-cell RNA-seq	4058599	811719800	3	1.62017	Stemness	Moderate_Stemness	-0.15578	-0.189038	0.70583
SRR2973333	40	primary breast cancer	HER2-enriched	pT2N0 (IIA)	877	545	human epidermal growth factor receptor 2 positive (HER2+)	BC04	67	ILLUMINA	BC04_Single-cell RNA-seq	4389267	877853400	3	1.25726	Differentiation	Low_Differentiation	-0.0788992	0.171184	5.84848
SRR2973334	48	primary breast cancer	HER2-enriched	pT2N0 (IIA)	944	584	human epidermal growth factor receptor 2 positive (HER2+)	BC04	67	ILLUMINA	BC04_Single-cell RNA-seq	4724202	944840400	3	5.56413	Differentiation	High_Differentiation	-0.02378	0.0594361	3.59734
SRR2973335	49	primary breast cancer	HER2-enriched	pT2N0 (IIA)	818	503	human epidermal growth factor receptor 2 positive (HER2+)	BC04	67	ILLUMINA	BC04_Single-cell RNA-seq	4092026	818405200	3	2.49207	Stemness	Moderate_Stemness	-0.0816558	-0.129292	0.00484553
SRR2973337	47	primary breast cancer	HER2-enriched	pT2N0 (IIA)	886	548	human epidermal growth factor receptor 2 positive (HER2+)	BC04	67	ILLUMINA	BC04_Single-cell RNA-seq	4434828	886965600	3	2.79077	Differentiation	Moderate_Differentiation	0.112443	0.244583	3.86805
SRR2973338	47	primary breast cancer	HER2-enriched	pT2N0 (IIA)	665	418	human epidermal growth factor receptor 2 positive (HER2+)	BC04	67	ILLUMINA	BC04_Single-cell RNA-seq	3326395	665279000	3	2.46494	Stemness	Moderate_Stemness	-0.0352269	-0.0752098	2.63244
SRR2973339	49	primary breast cancer	HER2-enriched	pT2N0 (IIA)	744	464	human epidermal growth factor receptor 2 positive (HER2+)	BC04	67	ILLUMINA	BC04_Single-cell RNA-seq	3724661	744932200	3	5.13917	Differentiation	High_Differentiation	0.179448	0.242824	4.606
SRR2973340	11	primary breast cancer	HER2-enriched	pT2N0 (IIA)	1009	629	human epidermal growth factor receptor 2 positive (HER2+)	BC04	67	ILLUMINA	BC04_Single-cell RNA-seq	5049790	1009958000	3	2.83014	Differentiation	High_Differentiation	-0.213477	-0.0975447	0.707041
SRR2973341	35	primary breast cancer	HER2-enriched	pT2N0 (IIA)	1030	633	human epidermal growth factor receptor 2 positive (HER2+)	BC04	67	ILLUMINA	BC04_Single-cell RNA-seq	5152430	1030486000	3	2.47574	Differentiation	Moderate_Differentiation	-0.132353	0.0474882	1.41754
SRR2973342	45	primary breast cancer	HER2-enriched	pT2N0 (IIA)	1003	615	human epidermal growth factor receptor 2 positive (HER2+)	BC04	67	ILLUMINA	BC04_Single-cell RNA-seq	5016074	1003214800	3	2.72323	Differentiation	Moderate_Differentiation	-0.0344827	0.0945061	1.41024
SRR2973343	52	primary breast cancer	HER2-enriched	pT2N0 (IIA)	901	557	human epidermal growth factor receptor 2 positive (HER2+)	BC04	67	ILLUMINA	BC04_Single-cell RNA-seq	4507727	901545400	3	3.79089	Differentiation	Low_Differentiation	-0.0803993	0.222323	3.02937
SRR2973344	50	primary breast cancer	HER2-enriched	pT2N0 (IIA)	1015	630	human epidermal growth factor receptor 2 positive (HER2+)	BC04	67	ILLUMINA	BC04_Single-cell RNA-seq	5078074	1015614800	3	4.10916	Differentiation	Low_Differentiation	-0.106921	0.118568	4.22939
SRR2973346	43	primary breast cancer	HER2-enriched	pT2N0 (IIA)	884	548	human epidermal growth factor receptor 2 positive (HER2+)	BC04	67	ILLUMINA	BC04_Single-cell RNA-seq	4421060	884212000	3	3.2124	Stemness	Moderate_Stemness	-0.0521326	-0.110742	0.00605691
SRR2973347	48	primary breast cancer	HER2-enriched	pT2N0 (IIA)	913	567	human epidermal growth factor receptor 2 positive (HER2+)	BC04	67	ILLUMINA	BC04_Single-cell RNA-seq	4569693	913938600	3	4.33692	Differentiation	Low_Differentiation	-0.144008	0.239187	4.2414
SRR2973348	49	primary breast cancer	HER2-enriched	pT2N0 (IIA)	1130	698	human epidermal growth factor receptor 2 positive (HER2+)	BC04	67	ILLUMINA	BC04_Single-cell RNA-seq	5651024	1130204800	3	6.50081	Differentiation	Moderate_Differentiation	-0.0270191	0.135871	4.54682
SRR2973349	15	primary breast cancer	HER2-enriched	pT2N0 (IIA)	920	565	human epidermal growth factor receptor 2 positive (HER2+)	BC04	67	ILLUMINA	BC04_Single-cell RNA-seq	4602925	920585000	3	1.92466	Stemness	Low_Stemness	-0.126788	-0.117514	0.0220347
SRR5023449	46	primary breast cancer	HER2-enriched	pT2N0 (IIA)	1299	573	human epidermal growth factor receptor 2 positive (HER2+)	BC04	67	ILLUMINA	BC04_Single-cell RNA-seq	6497000	1299400000	3	2.20188	Stemness	Low_Stemness	-0.0239499	-0.0473565	5.0485
SRR5023451	36	primary breast cancer	HER2-enriched	pT2N0 (IIA)	1259	561	human epidermal growth factor receptor 2 positive (HER2+)	BC04	67	ILLUMINA	BC04_Single-cell RNA-seq	6295906	1259181200	3	1.37189	Differentiation	Low_Differentiation	-0.0582719	0.178657	6.08983
SRR5023452	37	primary breast cancer	HER2-enriched	pT2N0 (IIA)	1727	764	human epidermal growth factor receptor 2 positive (HER2+)	BC04	67	ILLUMINA	BC04_Single-cell RNA-seq	8638144	1727628800	3	1.72929	Differentiation	High_Differentiation	0.00633405	0.0856027	5.84969
SRR5023537	6	primary breast cancer	HER2-enriched	T2N1 (IIB)	1242	545	human epidermal growth factor receptor 2 positive (HER2+)	BC06	67	ILLUMINA	BC06_Single-cell RNA-seq	6212295	1242459000	4	0.340845	Differentiation	Low_Differentiation	-0.0971573	0.191182	0.708253
SRR5023540	41	primary breast cancer	HER2-enriched	T2N1 (IIB)	1172	515	human epidermal growth factor receptor 2 positive (HER2+)	BC06	67	ILLUMINA	BC06_Single-cell RNA-seq	5864202	1172840400	4	0.898644	Stemness	Low_Stemness	-0.0540644	-0.0766775	5.8509
SRR5023543	34	primary breast cancer	HER2-enriched	T2N1 (IIB)	1199	526	human epidermal growth factor receptor 2 positive (HER2+)	BC06	67	ILLUMINA	BC06_Single-cell RNA-seq	5998537	1199707400	4	0.606377	Differentiation	Low_Differentiation	-0.13234	0.121011	0.709464
SRR5023544	11	primary breast cancer	HER2-enriched	T2N1 (IIB)	1354	596	human epidermal growth factor receptor 2 positive (HER2+)	BC06	67	ILLUMINA	BC06_Single-cell RNA-seq	6770108	1354021600	4	0.482437	Differentiation	Moderate_Differentiation	-0.275438	-0.083715	0.710675
SRR5023546	3	primary breast cancer	HER2-enriched	T2N1 (IIB)	1070	470	human epidermal growth factor receptor 2 positive (HER2+)	BC06	67	ILLUMINA	BC06_Single-cell RNA-seq	5354652	1070930400	4	0.5273	Stemness	Low_Stemness	-0.208967	-0.173236	0.711887
SRR5023547	12	primary breast cancer	HER2-enriched	T2N1 (IIB)	1478	643	human epidermal growth factor receptor 2 positive (HER2+)	BC06	67	ILLUMINA	BC06_Single-cell RNA-seq	7390349	1478069800	4	0.508159	Differentiation	Moderate_Differentiation	-0.162146	-0.0179047	5.85211
SRR5023554	10	primary breast cancer	HER2-enriched	T2N1 (IIB)	1271	558	human epidermal growth factor receptor 2 positive (HER2+)	BC06	67	ILLUMINA	BC06_Single-cell RNA-seq	6358328	1271665600	4	0.558926	Differentiation	Moderate_Differentiation	-0.0816111	0.0488282	0.713098
SRR5023557	4	primary breast cancer	HER2-enriched	T2N1 (IIB)	1326	582	human epidermal growth factor receptor 2 positive (HER2+)	BC06	67	ILLUMINA	BC06_Single-cell RNA-seq	6632018	1326403600	4	0.268184	Stemness	Low_Stemness	-0.112322	-0.104148	5.85332
Basal Like
ID	OR_count_per_cell_zfpkm	Cell_type	Molecular_subtype	Pathological_stage	MBases	MBytes	Immunohistochemistry	patient_id	patient_age	Platform	source_name	read_count	base_count	Seurat_cluster	Mean_OR_TPM	Cell_staus	State	Stemness	Differentiation	PseudoTime
SRR2973440	41	primary breast cancer	Basal-like	pT1N3 (IIIC)	1429	876	triple-negative breast cancer (TNBC)	BC07	71	ILLUMINA	BC07_Single-cell RNA-seq	7145851	1429170200	2	3.59774	Stemness	High_Stemness	0.232196	0.0933356	0.0593572
SRR2973441	47	primary breast cancer	Basal-like	pT1N3 (IIIC)	1030	632	triple-negative breast cancer (TNBC)	BC07	71	ILLUMINA	BC07_Single-cell RNA-seq	5153499	1030699800	2	1.89121	Differentiation	Moderate_Differentiation	-0.189178	-0.0628167	0.960706
SRR2973443	51	primary breast cancer	Basal-like	pT1N3 (IIIC)	949	586	triple-negative breast cancer (TNBC)	BC07	71	ILLUMINA	BC07_Single-cell RNA-seq	4746265	949253000	2	3.58776	Differentiation	Moderate_Differentiation	0.102303	0.222422	0.059177
SRR2973444	43	primary breast cancer	Basal-like	pT1N3 (IIIC)	1009	624	triple-negative breast cancer (TNBC)	BC07	71	ILLUMINA	BC07_Single-cell RNA-seq	5046811	1009362200	2	3.60453	Differentiation	Moderate_Differentiation	-0.0604501	0.092282	1.61914
SRR2973446	46	primary breast cancer	Basal-like	pT1N3 (IIIC)	1103	678	triple-negative breast cancer (TNBC)	BC07	71	ILLUMINA	BC07_Single-cell RNA-seq	5515260	1103052000	2	3.57319	Differentiation	High_Differentiation	-0.0327456	0.0654061	0.695298
SRR2973447	48	primary breast cancer	Basal-like	pT1N3 (IIIC)	1301	810	triple-negative breast cancer (TNBC)	BC07	71	ILLUMINA	BC07_Single-cell RNA-seq	6508230	1301646000	2	5.09967	Differentiation	High_Differentiation	0.0520681	0.146861	0.659426
SRR2973449	50	primary breast cancer	Basal-like	pT1N3 (IIIC)	912	569	triple-negative breast cancer (TNBC)	BC07	71	ILLUMINA	BC07_Single-cell RNA-seq	4563925	912785000	2	5.18654	Differentiation	Moderate_Differentiation	0.102073	0.271556	0.620114
SRR2973450	42	primary breast cancer	Basal-like	pT1N3 (IIIC)	892	547	triple-negative breast cancer (TNBC)	BC07	71	ILLUMINA	BC07_Single-cell RNA-seq	4462246	892449200	2	3.93356	Differentiation	Low_Differentiation	0.0730303	0.289803	0.708194
SRR2973452	39	primary breast cancer	Basal-like	pT1N3 (IIIC)	1235	764	triple-negative breast cancer (TNBC)	BC07	71	ILLUMINA	BC07_Single-cell RNA-seq	6179265	1235853000	2	1.68449	Differentiation	High_Differentiation	-0.0467286	0.00575328	1.90995
SRR2973453	50	primary breast cancer	Basal-like	pT1N3 (IIIC)	1407	867	triple-negative breast cancer (TNBC)	BC07	71	ILLUMINA	BC07_Single-cell RNA-seq	7038095	1407619000	2	2.37865	Differentiation	High_Differentiation	-0.207426	-0.151317	0.809529
SRR2973454	49	primary breast cancer	Basal-like	pT1N3 (IIIC)	1231	759	triple-negative breast cancer (TNBC)	BC07	71	ILLUMINA	BC07_Single-cell RNA-seq	6159727	1231945400	2	3.88163	Stemness	Low_Stemness	0.0330489	0.0732849	0.570646
SRR2973455	51	primary breast cancer	Basal-like	pT1N3 (IIIC)	1093	669	triple-negative breast cancer (TNBC)	BC07	71	ILLUMINA	BC07_Single-cell RNA-seq	5469923	1093984600	2	2.61322	Stemness	Low_Stemness	0.0705703	0.0679329	0.308213
SRR2973456	22	primary breast cancer	Basal-like	pT1N3 (IIIC)	1655	1013	triple-negative breast cancer (TNBC)	BC07	71	ILLUMINA	BC07_Single-cell RNA-seq	8277878	1655575600	2	1.46917	Stemness	Moderate_Stemness	-0.0501515	-0.0951618	0.809589
SRR2973458	34	primary breast cancer	Basal-like	pT1N3 (IIIC)	1247	762	triple-negative breast cancer (TNBC)	BC07	71	ILLUMINA	BC07_Single-cell RNA-seq	6235964	1247192800	2	3.24028	Differentiation	Low_Differentiation	-0.168219	0.0696	0.0693803
SRR2973463	49	primary breast cancer	Basal-like	pT1N3 (IIIC)	1388	851	triple-negative breast cancer (TNBC)	BC07	71	ILLUMINA	BC07_Single-cell RNA-seq	6943451	1388690200	2	7.54385	Differentiation	High_Differentiation	0.23478	0.305483	0.481302
SRR2973464	50	primary breast cancer	Basal-like	pT1N3 (IIIC)	1228	758	triple-negative breast cancer (TNBC)	BC07	71	ILLUMINA	BC07_Single-cell RNA-seq	6140734	1228146800	2	3.3171	Stemness	High_Stemness	0.197142	-0.0469979	1.5275
SRR2973468	50	primary breast cancer	Basal-like	pT1N3 (IIIC)	1075	662	triple-negative breast cancer (TNBC)	BC07	71	ILLUMINA	BC07_Single-cell RNA-seq	5379113	1075822600	2	3.64954	Differentiation	Low_Differentiation	-0.151374	0.163347	0.354042
SRR2973470	52	primary breast cancer	Basal-like	pT1N3 (IIIC)	1176	727	triple-negative breast cancer (TNBC)	BC07	71	ILLUMINA	BC07_Single-cell RNA-seq	5884646	1176929200	2	3.79182	Differentiation	High_Differentiation	-0.0358418	0.0638004	0
SRR2973473	35	primary breast cancer	Basal-like	pT1N3 (IIIC)	849	529	triple-negative breast cancer (TNBC)	BC07	71	ILLUMINA	BC07_Single-cell RNA-seq	4248465	849693000	2	5.87149	Differentiation	Moderate_Differentiation	-0.11985	0.0709926	10.1967
SRR2973474	52	primary breast cancer	Basal-like	pT1N3 (IIIC)	1315	809	triple-negative breast cancer (TNBC)	BC07	71	ILLUMINA	BC07_Single-cell RNA-seq	6577465	1315493000	2	8.664	Differentiation	High_Differentiation	0.0535651	0.151401	0.701969
SRR2973475	48	primary breast cancer	Basal-like	pT1N3 (IIIC)	1787	1091	triple-negative breast cancer (TNBC)	BC07	71	ILLUMINA	BC07_Single-cell RNA-seq	8937261	1787452200	2	2.6634	Differentiation	High_Differentiation	0.057419	0.159473	0.354102
SRR2973480	53	primary breast cancer	Basal-like	pT1N3 (IIIC)	1635	1006	triple-negative breast cancer (TNBC)	BC07	71	ILLUMINA	BC07_Single-cell RNA-seq	8177451	1635490200	2	5.39775	Differentiation	Moderate_Differentiation	0.00678963	0.14835	0.20537
SRR2973481	37	primary breast cancer	Basal-like	pT1N3 (IIIC)	726	453	triple-negative breast cancer (TNBC)	BC07	71	ILLUMINA	BC07_Single-cell RNA-seq	3630490	726098000	2	3.95775	Stemness	Low_Stemness	-0.0562508	-0.0274224	8.63647
SRR2973489	49	metastatic breast cancer	Basal-like	pT1N3 (IIIC)	775	477	triple-negative breast cancer (TNBC)	BC07LN	71	ILLUMINA	BC07LN_Single-cell RNA-seq	3878121	775624200	2	2.14928	Stemness	Low_Stemness	0.0680131	0.0492672	1.39799
SRR2973491	42	metastatic breast cancer	Basal-like	pT1N3 (IIIC)	1339	826	triple-negative breast cancer (TNBC)	BC07LN	71	ILLUMINA	BC07LN_Single-cell RNA-seq	6696998	1339399600	2	2.47111	Differentiation	Moderate_Differentiation	-0.305402	-0.116785	3.23383
SRR2973492	51	metastatic breast cancer	Basal-like	pT1N3 (IIIC)	1220	746	triple-negative breast cancer (TNBC)	BC07LN	71	ILLUMINA	BC07LN_Single-cell RNA-seq	6103961	1220792200	2	2.28005	Stemness	Low_Stemness	-0.126736	-0.136697	1.83415
SRR2973499	36	metastatic breast cancer	Basal-like	pT1N3 (IIIC)	949	588	triple-negative breast cancer (TNBC)	BC07LN	71	ILLUMINA	BC07LN_Single-cell RNA-seq	4746993	949398600	2	0.580606	Differentiation	Low_Differentiation	-0.208414	0.0327442	3.94807
SRR2973501	44	metastatic breast cancer	Basal-like	pT1N3 (IIIC)	852	528	triple-negative breast cancer (TNBC)	BC07LN	71	ILLUMINA	BC07LN_Single-cell RNA-seq	4263678	852735600	2	1.12262	Differentiation	Low_Differentiation	-0.0963063	0.125883	3.25231
SRR2973502	50	metastatic breast cancer	Basal-like	pT1N3 (IIIC)	862	536	triple-negative breast cancer (TNBC)	BC07LN	71	ILLUMINA	BC07LN_Single-cell RNA-seq	4314867	862973400	2	2.50312	Differentiation	Low_Differentiation	-0.172178	0.133823	1.32451
SRR2973503	52	metastatic breast cancer	Basal-like	pT1N3 (IIIC)	1384	848	triple-negative breast cancer (TNBC)	BC07LN	71	ILLUMINA	BC07LN_Single-cell RNA-seq	6924041	1384808200	2	4.0491	Differentiation	Low_Differentiation	-0.0785095	0.128685	0.809649
SRR2973505	49	metastatic breast cancer	Basal-like	pT1N3 (IIIC)	940	577	triple-negative breast cancer (TNBC)	BC07LN	71	ILLUMINA	BC07LN_Single-cell RNA-seq	4703145	940629000	2	3.94219	Differentiation	High_Differentiation	-0.0783891	-0.0218859	0.809709
SRR2973506	48	metastatic breast cancer	Basal-like	pT1N3 (IIIC)	948	586	triple-negative breast cancer (TNBC)	BC07LN	71	ILLUMINA	BC07LN_Single-cell RNA-seq	4740612	948122400	2	3.16359	Stemness	Low_Stemness	0.109854	0.0985952	1.2607
SRR2973507	27	metastatic breast cancer	Basal-like	pT1N3 (IIIC)	1133	695	triple-negative breast cancer (TNBC)	BC07LN	71	ILLUMINA	BC07LN_Single-cell RNA-seq	5669270	1133854000	2	1.99563	Differentiation	High_Differentiation	-0.0440394	0.0656388	1.84302
SRR2973508	42	metastatic breast cancer	Basal-like	pT1N3 (IIIC)	919	560	triple-negative breast cancer (TNBC)	BC07LN	71	ILLUMINA	BC07LN_Single-cell RNA-seq	4597595	919519000	2	3.34947	Differentiation	Low_Differentiation	-0.188609	0.0567445	3.36544
SRR2973511	45	metastatic breast cancer	Basal-like	pT1N3 (IIIC)	1166	720	triple-negative breast cancer (TNBC)	BC07LN	71	ILLUMINA	BC07LN_Single-cell RNA-seq	5832027	1166405400	2	1.15703	Differentiation	Low_Differentiation	-0.17843	0.0354734	3.08598
SRR2973512	46	metastatic breast cancer	Basal-like	pT1N3 (IIIC)	1267	777	triple-negative breast cancer (TNBC)	BC07LN	71	ILLUMINA	BC07LN_Single-cell RNA-seq	6336597	1267319400	2	1.30252	Stemness	Low_Stemness	0.0705039	0.111862	3.85345
SRR2973515	14	metastatic breast cancer	Basal-like	pT1N3 (IIIC)	1020	627	triple-negative breast cancer (TNBC)	BC07LN	71	ILLUMINA	BC07LN_Single-cell RNA-seq	5102115	1020423000	2	2.45835	Stemness	Low_Stemness	0.0133999	0.0318993	2.17502
SRR2973523	46	metastatic breast cancer	Basal-like	pT1N3 (IIIC)	1274	787	triple-negative breast cancer (TNBC)	BC07LN	71	ILLUMINA	BC07LN_Single-cell RNA-seq	6373246	1274649200	2	2.03809	Differentiation	Moderate_Differentiation	-0.0357204	0.10667	1.26386
SRR2973524	46	metastatic breast cancer	Basal-like	pT1N3 (IIIC)	993	612	triple-negative breast cancer (TNBC)	BC07LN	71	ILLUMINA	BC07LN_Single-cell RNA-seq	4967007	993401400	2	2.99236	Differentiation	High_Differentiation	-0.0716396	0.0250127	1.25427
SRR2973525	50	metastatic breast cancer	Basal-like	pT1N3 (IIIC)	743	461	triple-negative breast cancer (TNBC)	BC07LN	71	ILLUMINA	BC07LN_Single-cell RNA-seq	3716627	743325400	2	3.22387	Differentiation	Moderate_Differentiation	-0.0603158	0.126876	0.809769
SRR2973527	46	metastatic breast cancer	Basal-like	pT1N3 (IIIC)	1529	933	triple-negative breast cancer (TNBC)	BC07LN	71	ILLUMINA	BC07LN_Single-cell RNA-seq	7648599	1529719800	2	1.802	Stemness	Low_Stemness	-0.00544323	0.0451545	2.42909
SRR2973530	44	metastatic breast cancer	Basal-like	pT1N3 (IIIC)	1273	785	triple-negative breast cancer (TNBC)	BC07LN	71	ILLUMINA	BC07LN_Single-cell RNA-seq	6367610	1273522000	2	2.807	Stemness	Moderate_Stemness	-0.0102064	-0.0646827	3.38382
SRR2973532	44	metastatic breast cancer	Basal-like	pT1N3 (IIIC)	620	380	triple-negative breast cancer (TNBC)	BC07LN	71	ILLUMINA	BC07LN_Single-cell RNA-seq	3101635	620327000	2	1.25251	Differentiation	Low_Differentiation	-0.150428	0.0846551	3.17334
SRR2973534	42	metastatic breast cancer	Basal-like	pT1N3 (IIIC)	1010	623	triple-negative breast cancer (TNBC)	BC07LN	71	ILLUMINA	BC07LN_Single-cell RNA-seq	5054363	1010872600	2	1.6887	Stemness	Moderate_Stemness	0.134371	0.014751	3.08604
SRR5023561	44	metastatic breast cancer	Basal-like	pT1N3 (IIIC)	1038	461	triple-negative breast cancer (TNBC)	BC07LN	71	ILLUMINA	BC07LN_Single-cell RNA-seq	5193087	1038617400	2	3.26494	Differentiation	Low_Differentiation	-0.184369	0.111852	9.06309
SRR5023565	42	primary breast cancer	Basal-like	pT2N0 (IIA)	660	296	triple-negative breast cancer (TNBC)	BC08	67	ILLUMINA	BC08_Single-cell RNA-seq	3302776	660555200	4	7.42337	Differentiation	Low_Differentiation	-0.0685106	0.138441	10.1955
SRR5023566	40	primary breast cancer	Basal-like	pT2N0 (IIA)	767	339	triple-negative breast cancer (TNBC)	BC08	67	ILLUMINA	BC08_Single-cell RNA-seq	3835861	767172200	4	2.79024	Differentiation	High_Differentiation	-0.0439798	0.0111822	10.1956
SRR5023569	40	primary breast cancer	Basal-like	pT2N0 (IIA)	835	364	triple-negative breast cancer (TNBC)	BC08	67	ILLUMINA	BC08_Single-cell RNA-seq	4177247	835449400	4	2.43964	Differentiation	Moderate_Differentiation	-0.33882	-0.177504	10.1956
SRR5023570	32	primary breast cancer	Basal-like	pT2N0 (IIA)	694	304	triple-negative breast cancer (TNBC)	BC08	67	ILLUMINA	BC08_Single-cell RNA-seq	3470102	694020400	4	1.58929	Differentiation	Moderate_Differentiation	-0.174743	0.0192689	10.1957
SRR5023571	44	primary breast cancer	Basal-like	pT2N0 (IIA)	1228	538	triple-negative breast cancer (TNBC)	BC08	67	ILLUMINA	BC08_Single-cell RNA-seq	6141710	1228342000	4	3.56587	Stemness	Moderate_Stemness	0.0916091	0.0207214	10.1957
SRR5023573	34	primary breast cancer	Basal-like	pT2N0 (IIA)	742	326	triple-negative breast cancer (TNBC)	BC08	67	ILLUMINA	BC08_Single-cell RNA-seq	3713201	742640200	4	1.83711	Differentiation	Low_Differentiation	-0.253227	0.201108	10.1958
SRR5023574	32	primary breast cancer	Basal-like	pT2N0 (IIA)	810	353	triple-negative breast cancer (TNBC)	BC08	67	ILLUMINA	BC08_Single-cell RNA-seq	4052804	810560800	4	1.90927	Differentiation	Moderate_Differentiation	-0.316681	-0.142233	8.75506
SRR5023575	50	primary breast cancer	Basal-like	pT2N0 (IIA)	956	419	triple-negative breast cancer (TNBC)	BC08	67	ILLUMINA	BC08_Single-cell RNA-seq	4781008	956201600	4	1.90401	Stemness	Moderate_Stemness	0.0813998	0.0321242	10.1959
SRR5023576	43	primary breast cancer	Basal-like	pT2N0 (IIA)	942	414	triple-negative breast cancer (TNBC)	BC08	67	ILLUMINA	BC08_Single-cell RNA-seq	4714752	942950400	4	2.94861	Differentiation	High_Differentiation	-0.0473642	0.0061591	10.1959
SRR5023578	38	primary breast cancer	Basal-like	pT2N0 (IIA)	848	371	triple-negative breast cancer (TNBC)	BC08	67	ILLUMINA	BC08_Single-cell RNA-seq	4244949	848989800	4	1.52612	Stemness	Low_Stemness	-0.0718057	-0.0515082	10.196
SRR5023579	41	primary breast cancer	Basal-like	pT2N0 (IIA)	1053	460	triple-negative breast cancer (TNBC)	BC08	67	ILLUMINA	BC08_Single-cell RNA-seq	5267433	1053486600	4	1.10651	Differentiation	Moderate_Differentiation	-0.0432768	0.106583	10.196
SRR5023580	46	primary breast cancer	Basal-like	pT2N0 (IIA)	1662	724	triple-negative breast cancer (TNBC)	BC08	67	ILLUMINA	BC08_Single-cell RNA-seq	8311219	1662243800	4	2.53551	Stemness	Moderate_Stemness	0.0965144	0.0390958	10.0709
SRR5023581	34	primary breast cancer	Basal-like	pT2N0 (IIA)	666	293	triple-negative breast cancer (TNBC)	BC08	67	ILLUMINA	BC08_Single-cell RNA-seq	3334020	666804000	4	1.62113	Differentiation	Moderate_Differentiation	-0.098833	0.039583	10.1961
SRR5023584	45	primary breast cancer	Basal-like	pT2N0 (IIA)	970	424	triple-negative breast cancer (TNBC)	BC08	67	ILLUMINA	BC08_Single-cell RNA-seq	4852656	970531200	4	1.38232	Stemness	Moderate_Stemness	0.13448	0.0986217	10.1962
SRR5023585	40	primary breast cancer	Basal-like	pT2N0 (IIA)	701	305	triple-negative breast cancer (TNBC)	BC08	67	ILLUMINA	BC08_Single-cell RNA-seq	3508629	701725800	4	1.22655	Stemness	Moderate_Stemness	0.04546	0.00250706	10.1962
SRR5023648	47	primary breast cancer	Basal-like	pT2N2 (IIIA)	1419	620	triple-negative breast cancer (TNBC)	BC10	82	ILLUMINA	BC10_Single-cell RNA-seq	7095850	1419170000	4	1.92189	Stemness	Moderate_Stemness	0.0929936	0.0437052	9.14577
SRR5023652	36	primary breast cancer	Basal-like	pT2N2 (IIIA)	1701	739	triple-negative breast cancer (TNBC)	BC10	82	ILLUMINA	BC10_Single-cell RNA-seq	8508623	1701724600	4	0.567751	Stemness	Moderate_Stemness	-0.0104349	-0.0685556	9.14583
SRR5023653	26	primary breast cancer	Basal-like	pT2N2 (IIIA)	2081	908	triple-negative breast cancer (TNBC)	BC10	82	ILLUMINA	BC10_Single-cell RNA-seq	10409136	2081827200	4	0.308132	Differentiation	Moderate_Differentiation	0.0209202	0.153072	9.3326
SRR5023654	39	primary breast cancer	Basal-like	pT2N2 (IIIA)	1132	496	triple-negative breast cancer (TNBC)	BC10	82	ILLUMINA	BC10_Single-cell RNA-seq	5660505	1132101000	4	1.66716	Differentiation	Moderate_Differentiation	-0.0942613	0.101707	9.19338
SRR5023656	43	primary breast cancer	Basal-like	pT2N2 (IIIA)	1184	513	triple-negative breast cancer (TNBC)	BC10	82	ILLUMINA	BC10_Single-cell RNA-seq	5923828	1184765600	4	1.40718	Stemness	Low_Stemness	0.0456396	0.087244	9.49028
SRR5023657	41	primary breast cancer	Basal-like	pT2N2 (IIIA)	939	408	triple-negative breast cancer (TNBC)	BC10	82	ILLUMINA	BC10_Single-cell RNA-seq	4695574	939114800	4	1.54656	Stemness	Low_Stemness	0.131639	0.149946	9.49034
SRR5023658	1	primary breast cancer	Basal-like	pT2N2 (IIIA)	1457	629	triple-negative breast cancer (TNBC)	BC10	82	ILLUMINA	BC10_Single-cell RNA-seq	7288267	1457653400	4	0.172498	Differentiation	Moderate_Differentiation	-0.0375683	0.108702	9.18417
SRR5023660	39	primary breast cancer	Basal-like	pT2N2 (IIIA)	1323	575	triple-negative breast cancer (TNBC)	BC10	82	ILLUMINA	BC10_Single-cell RNA-seq	6616870	1323374000	4	1.74197	Differentiation	High_Differentiation	-0.0326731	0.0675911	9.4904
SRR5023661	46	primary breast cancer	Basal-like	pT2N2 (IIIA)	1315	578	triple-negative breast cancer (TNBC)	BC10	82	ILLUMINA	BC10_Single-cell RNA-seq	6578676	1315735200	4	2.16069	Differentiation	Moderate_Differentiation	0.1194	0.322563	9.49046
SRR5023663	13	primary breast cancer	Basal-like	T2N0 (IIA)	887	382	triple-negative breast cancer (TNBC)	BC11	47	ILLUMINA	BC11_Single-cell RNA-seq	4437009	887401800	4	0.903011	Differentiation	Low_Differentiation	-0.297947	-0.0867986	9.03711
SRR5023665	36	primary breast cancer	Basal-like	T2N0 (IIA)	1014	440	triple-negative breast cancer (TNBC)	BC11	47	ILLUMINA	BC11_Single-cell RNA-seq	5072457	1014491400	4	0.9534	Differentiation	High_Differentiation	-0.0317169	0.0522187	8.0639
SRR5023666	41	primary breast cancer	Basal-like	T2N0 (IIA)	778	340	triple-negative breast cancer (TNBC)	BC11	47	ILLUMINA	BC11_Single-cell RNA-seq	3890247	778049400	4	1.58804	Differentiation	Low_Differentiation	-0.136044	0.148491	8.4108
SRR5023667	37	primary breast cancer	Basal-like	T2N0 (IIA)	940	400	triple-negative breast cancer (TNBC)	BC11	47	ILLUMINA	BC11_Single-cell RNA-seq	4700719	940143800	4	1.19994	Differentiation	Low_Differentiation	-0.301318	-0.0527693	8.14573
SRR5023668	38	primary breast cancer	Basal-like	T2N0 (IIA)	884	382	triple-negative breast cancer (TNBC)	BC11	47	ILLUMINA	BC11_Single-cell RNA-seq	4421709	884341800	4	1.01116	Differentiation	Moderate_Differentiation	-0.0819846	0.116907	7.81381
SRR5023669	48	primary breast cancer	Basal-like	T2N0 (IIA)	1029	443	triple-negative breast cancer (TNBC)	BC11	47	ILLUMINA	BC11_Single-cell RNA-seq	5148643	1029728600	4	2.53425	Differentiation	High_Differentiation	-0.0969819	-0.00140016	7.92816
SRR5023670	50	primary breast cancer	Basal-like	T2N0 (IIA)	1327	574	triple-negative breast cancer (TNBC)	BC11	47	ILLUMINA	BC11_Single-cell RNA-seq	6637208	1327441600	4	2.21944	Differentiation	Moderate_Differentiation	-0.125733	0.0695893	7.95425
SRR5023671	40	primary breast cancer	Basal-like	T2N0 (IIA)	1441	623	triple-negative breast cancer (TNBC)	BC11	47	ILLUMINA	BC11_Single-cell RNA-seq	7208153	1441630600	4	1.5319	Differentiation	High_Differentiation	-0.16786	-0.0587137	8.22569
SRR5023672	50	primary breast cancer	Basal-like	T2N0 (IIA)	1089	474	triple-negative breast cancer (TNBC)	BC11	47	ILLUMINA	BC11_Single-cell RNA-seq	5447884	1089576800	4	2.88517	Differentiation	High_Differentiation	0.0695618	0.127841	7.27254
Normal
ID	Differentiation	Stemness	S_D	Cell_status	weight	State	Sample_title	individual	sampling_site	count_value	Mean_TPM	PseudoTime
SRR7008515	-0.0583366	0.296385	0.354722	Stemness	3	High_Stemness	L1_I1_LUM_E11	individual 1	luminal	3	33.9761	0.00177173
SRR7008516	-0.152766	-0.0059736	0.146793	Stemness	1	Low_Stemness	L1_I1_LUM_E12	individual 1	luminal	12	29.6647	12.4306
SRR7008517	-0.0611609	0.0965984	0.157759	Stemness	2	Moderate_Stemness	L1_I1_LUM_F1	individual 1	luminal	13	26.3414	11.776
SRR7008518	0.0183588	0.0781895	0.0598307	Differentiation	3	High_Differentiation	L1_I1_LUM_F2	individual 1	luminal	11	23.2708	12.1
SRR7008519	-0.254691	-0.080665	0.174026	Stemness	2	Moderate_Stemness	L1_I1_LUM_F3	individual 1	luminal	14	28.5291	10.8038
SRR7008520	-0.124427	0.025863	0.15029	Stemness	2	Moderate_Stemness	L1_I1_LUM_F4	individual 1	luminal	11	16.0391	12.2603
SRR7008521	0.0820264	0.354589	0.272562	Stemness	3	High_Stemness	L1_I1_LUM_F5	individual 1	luminal	13	12.298	11.5772
SRR7008522	-0.166738	0.178146	0.344883	Stemness	3	High_Stemness	L1_I1_LUM_F6	individual 1	luminal	13	22.3628	12.4478
SRR7008523	-0.0202475	0.122758	0.143005	Stemness	1	Low_Stemness	L1_I1_LUM_F7	individual 1	luminal	11	12.437	13.8759
SRR7008524	-0.0328824	-0.0263923	0.00649014	Differentiation	3	High_Differentiation	L1_I1_LUM_F8	individual 1	luminal	6	26.1279	13.4974
SRR7008525	-0.253187	0.278284	0.531471	Stemness	3	High_Stemness	L1_I1_LUM_F9	individual 1	luminal	9	127.559	11.436
SRR7008526	0.120032	-0.0606109	-0.180643	Differentiation	1	Low_Differentiation	L1_I1_LUM_F10	individual 1	luminal	14	12.969	11.5773
SRR7008527	0.0619204	0.228558	0.166638	Stemness	2	Moderate_Stemness	L1_I1_LUM_F11	individual 1	luminal	12	134.186	11.5774
SRR7008528	-0.0597706	0.0587083	0.118479	Stemness	1	Low_Stemness	L1_I1_LUM_F12	individual 1	luminal	9	1.41583	12.0973
SRR7008529	-0.0847671	0.257977	0.342745	Stemness	3	High_Stemness	L1_I1_LUM_G1	individual 1	luminal	6	11.8442	12.5203
SRR7008530	-0.222465	0.105079	0.327544	Stemness	3	High_Stemness	L1_I1_LUM_G2	individual 1	luminal	7	25.795	11.8817
SRR7008531	-0.248468	0.0834499	0.331918	Stemness	3	High_Stemness	L1_I1_LUM_G3	individual 1	luminal	10	31.3854	10.864
SRR7008532	0.0382609	0.22716	0.188899	Stemness	2	Moderate_Stemness	L1_I1_LUM_G4	individual 1	luminal	14	21.1938	10.5927
SRR7008533	-0.438128	-0.0520088	0.386119	Stemness	3	High_Stemness	L1_I1_LUM_G5	individual 1	luminal	10	12.12	11.5774
SRR7008534	-0.189616	0.314032	0.503648	Stemness	3	High_Stemness	L1_I1_LUM_G6	individual 1	luminal	9	18.3846	13.3468
SRR7008535	0.0515388	0.171297	0.119758	Stemness	1	Low_Stemness	L1_I1_LUM_G7	individual 1	luminal	7	15.9893	13.7202
SRR7008536	0.0523678	0.0850943	0.0327264	Differentiation	3	High_Differentiation	L1_I1_LUM_G8	individual 1	luminal	10	24.0823	11.3091
SRR7008537	-0.012849	-0.021877	-0.00902808	Differentiation	3	High_Differentiation	L1_I1_LUM_G9	individual 1	luminal	11	15.0706	11.6265
SRR7008538	0.0533261	-0.00998073	-0.0633068	Differentiation	2	Moderate_Differentiation	L1_I1_LUM_G10	individual 1	luminal	11	24.4067	11.5096
SRR7008539	0.0824101	0.106873	0.0244628	Differentiation	3	High_Differentiation	L1_I1_LUM_G11	individual 1	luminal	11	31.6084	11.3087
SRR7008540	0.198022	0.15113	-0.0468919	Differentiation	2	Moderate_Differentiation	L1_I1_LUM_G12	individual 1	luminal	9	19.0422	11.3178
SRR7008541	-0.0239167	0.250567	0.274484	Stemness	3	High_Stemness	L1_I1_LUM_H1	individual 1	luminal	7	1.80531	13.3379
SRR7008542	-0.11376	0.0978274	0.211587	Stemness	2	Moderate_Stemness	L1_I1_LUM_H2	individual 1	luminal	13	#DIV/0!	10.8243
SRR7008543	-0.0314928	0.0520519	0.0835447	Stemness	1	Low_Stemness	L1_I1_LUM_H3	individual 1	luminal	10	0.810697	13.3288
SRR7008544	-0.342524	-0.0343328	0.308192	Stemness	3	High_Stemness	L1_I1_LUM_H4	individual 1	luminal	10	16.7126	11.8817
SRR7008545	0.0904722	0.0743007	-0.0161716	Differentiation	2	Moderate_Differentiation	L1_I1_LUM_H5	individual 1	luminal	12	2.41657	11.4937
SRR7008546	-0.171088	0.129123	0.300211	Stemness	3	High_Stemness	L1_I1_LUM_H6	individual 1	luminal	8	2.09365	13.7203
SRR7008547	0.0971982	0.10276	0.00556209	Differentiation	3	High_Differentiation	L1_I1_LUM_H7	individual 1	luminal	11	51.4094	12.1056
SRR7008548	-0.0418967	0.164396	0.206293	Stemness	2	Moderate_Stemness	L1_I1_LUM_H8	individual 1	luminal	12	17.528	11.5775
SRR7008549	0.0714088	0.303661	0.232252	Stemness	2	Moderate_Stemness	L1_I1_LUM_H9	individual 1	luminal	12	17.664	11.4426
SRR7008550	0.0909012	0.236969	0.146068	Stemness	1	Low_Stemness	L1_I1_LUM_H10	individual 1	luminal	11	12.1835	11.5709
SRR7008551	-0.233788	-0.224891	0.0088972	Differentiation	3	High_Differentiation	L1_I1_LUM_H11	individual 1	luminal	1	0.208833	13.7608
SRR7008552	-0.0515365	0.107316	0.158852	Stemness	2	Moderate_Stemness	L1_I1_LUM_H12	individual 1	luminal	7	44.6387	13.9026
SRR7008568	-0.27213	-0.148446	0.123685	Stemness	1	Low_Stemness	L2_I1_LUM_B6	individual 1	luminal	0	0	0.00171064
SRR7008571	0.0352774	0.22467	0.189393	Stemness	2	Moderate_Stemness	L2_I1_LUM_B9	individual 1	luminal	11	44.9703	6.48623
SRR7008572	-0.145005	0.16488	0.309885	Stemness	3	High_Stemness	L2_I1_LUM_B10	individual 1	luminal	0	0	0.00164955
SRR7008575	-0.178449	-0.128229	0.0502195	Differentiation	3	High_Differentiation	L2_I1_LUM_C1	individual 1	luminal	6	32.9036	0.00158845
SRR7008577	-0.252418	-0.200514	0.0519039	Differentiation	3	High_Differentiation	L2_I1_LUM_C3	individual 1	luminal	2	1.08668	0.00152736
SRR7008582	-0.122208	0.0564683	0.178676	Stemness	2	Moderate_Stemness	L2_I1_LUM_C8	individual 1	luminal	2	61.7362	0.00146626
SRR7008584	0.101631	0.0559449	-0.0456863	Differentiation	2	Moderate_Differentiation	L2_I1_LUM_C10	individual 1	luminal	1	96.4768	0.00140517
SRR7008585	-0.403653	0.0698198	0.473473	Stemness	3	High_Stemness	L2_I1_LUM_C11	individual 1	luminal	12	27.1309	5.85413
SRR7008588	-0.200759	0.348649	0.549408	Stemness	3	High_Stemness	L2_I1_LUM_D2	individual 1	luminal	2	17.3794	6.38276
SRR7008592	-0.148914	0.0403688	0.189282	Stemness	2	Moderate_Stemness	L2_I1_LUM_D6	individual 1	luminal	4	14.6705	0.00134407
SRR7008593	-0.0488971	0.231708	0.280605	Stemness	3	High_Stemness	L2_I1_LUM_D7	individual 1	luminal	10	21.7472	0.00128298
SRR7008594	0.160444	0.270004	0.10956	Stemness	1	Low_Stemness	L2_I1_LUM_D8	individual 1	luminal	1	25.9128	0.00122189
SRR7008598	-0.203299	-0.215988	-0.0126881	Differentiation	3	High_Differentiation	L2_I1_LUM_D12	individual 1	luminal	1	0.310898	0.00116079
SRR7008599	-0.294391	-0.0965699	0.197822	Stemness	2	Moderate_Stemness	L2_I1_LUM_E1	individual 1	luminal	2	0.703626	0.0010997
SRR7008600	-0.221239	-0.298915	-0.0776765	Differentiation	2	Moderate_Differentiation	L2_I1_LUM_E2	individual 1	luminal	0	0	0.0010386
SRR7008605	-0.287811	-0.0810793	0.206732	Stemness	2	Moderate_Stemness	L2_I1_LUM_E7	individual 1	luminal	1	109.555	0.000977508
SRR7008607	-0.0691426	-0.060655	0.00848767	Differentiation	3	High_Differentiation	L2_I1_LUM_E9	individual 1	luminal	7	10.9683	11.5153
SRR7008608	-0.211341	0.362667	0.574008	Stemness	3	High_Stemness	L2_I1_LUM_E10	individual 1	luminal	7	50.9813	12.3749
SRR7008609	-0.0476285	0.118535	0.166164	Stemness	2	Moderate_Stemness	L2_I1_LUM_E11	individual 1	luminal	13	12.9724	10.8189
SRR7008610	0.092449	0.08945	-0.00299895	Differentiation	3	High_Differentiation	L2_I1_LUM_E12	individual 1	luminal	9	13.2298	0.000916414
SRR7008611	0.0105008	0.0953377	0.0848369	Stemness	1	Low_Stemness	L2_I1_LUM_F1	individual 1	luminal	10	39.0419	11.1707
SRR7008612	0.0372018	0.11166	0.0744581	Stemness	1	Low_Stemness	L2_I1_LUM_F2	individual 1	luminal	2	0.544047	13.7204
SRR7008613	-0.0891879	0.162086	0.251274	Stemness	3	High_Stemness	L2_I1_LUM_F3	individual 1	luminal	14	26.3302	10.8465
SRR7008614	0.0521441	0.271358	0.219214	Stemness	2	Moderate_Stemness	L2_I1_LUM_F4	individual 1	luminal	13	167.4	11.6994
SRR7008615	-0.000723917	-0.129141	-0.128417	Differentiation	2	Moderate_Differentiation	L2_I1_LUM_F5	individual 1	luminal	6	10.7832	11.7098
SRR7008616	0.0334235	0.126238	0.0928142	Stemness	1	Low_Stemness	L2_I1_LUM_F6	individual 1	luminal	5	0.806265	12.7096
SRR7008617	-0.218638	0.166863	0.385501	Stemness	3	High_Stemness	L2_I1_LUM_F7	individual 1	luminal	8	15.7805	12.1122
SRR7008618	-0.00809328	0.208894	0.216988	Stemness	2	Moderate_Stemness	L2_I1_LUM_F8	individual 1	luminal	4	16.9786	10.81
SRR7008619	-0.10014	0.277318	0.377458	Stemness	3	High_Stemness	L2_I1_LUM_F9	individual 1	luminal	9	13.6189	12.0698
SRR7008620	0.0287824	0.158914	0.130131	Stemness	1	Low_Stemness	L2_I1_LUM_F10	individual 1	luminal	4	18.529	0.00085532
SRR7008621	-0.109659	0.0470087	0.156668	Stemness	2	Moderate_Stemness	L2_I1_LUM_F11	individual 1	luminal	1	0.805996	12.6814
SRR7008622	0.127657	0.169451	0.0417937	Differentiation	3	High_Differentiation	L2_I1_LUM_F12	individual 1	luminal	8	29.4089	0.62378
SRR7008623	-0.237016	0.0740649	0.311081	Stemness	3	High_Stemness	L2_I1_LUM_G1	individual 1	luminal	5	1.3537	13.8584
SRR7008624	-0.304864	-0.034298	0.270566	Stemness	3	High_Stemness	L2_I1_LUM_G2	individual 1	luminal	8	26.113	12.6857
SRR7008625	-0.214231	0.0438276	0.258058	Stemness	3	High_Stemness	L2_I1_LUM_G3	individual 1	luminal	7	0.920359	13.7204
SRR7008626	-0.042983	0.197889	0.240872	Stemness	2	Moderate_Stemness	L2_I1_LUM_G4	individual 1	luminal	6	21.8102	12.4993
SRR7008627	-0.0798359	0.316829	0.396665	Stemness	3	High_Stemness	L2_I1_LUM_G5	individual 1	luminal	6	0.750183	13.7205
SRR7008628	-0.00151938	0.225767	0.227286	Stemness	2	Moderate_Stemness	L2_I1_LUM_G6	individual 1	luminal	8	1.41066	12.2877
SRR7008629	0.0567649	-0.100963	-0.157728	Differentiation	1	Low_Differentiation	L2_I1_LUM_G7	individual 1	luminal	6	22.4026	13.8688
SRR7008630	0.0518715	0.0397749	-0.0120966	Differentiation	3	High_Differentiation	L2_I1_LUM_G8	individual 1	luminal	9	11.1035	12.216
SRR7008631	0.057765	0.289242	0.231477	Stemness	2	Moderate_Stemness	L2_I1_LUM_G9	individual 1	luminal	9	24.7262	11.5101
SRR7008632	0.0353907	-0.0829435	-0.118334	Differentiation	2	Moderate_Differentiation	L2_I1_LUM_G10	individual 1	luminal	13	2.65403	11.5869
SRR7008633	-0.0198638	0.159656	0.17952	Stemness	2	Moderate_Stemness	L2_I1_LUM_G11	individual 1	luminal	12	11.1556	10.8008
SRR7008634	0.298829	-0.145829	-0.444659	Differentiation	1	Low_Differentiation	L2_I1_LUM_G12	individual 1	luminal	6	11.4672	11.5906
SRR7008635	-0.296667	0.0752195	0.371886	Stemness	3	High_Stemness	L2_I1_LUM_H1	individual 1	luminal	11	10.7041	13.2646
SRR7008636	0.058187	0.119576	0.0613888	Differentiation	3	High_Differentiation	L2_I1_LUM_H2	individual 1	luminal	10	15.9965	11.4168
SRR7008637	0.0841666	0.199049	0.114883	Stemness	1	Low_Stemness	L2_I1_LUM_H3	individual 1	luminal	4	0.447572	12.6216
SRR7008638	-0.29241	0.213791	0.506201	Stemness	3	High_Stemness	L2_I1_LUM_H4	individual 1	luminal	2	0.215495	13.7205
SRR7008639	-0.0780857	-0.0164641	0.0616216	Differentiation	3	High_Differentiation	L2_I1_LUM_H5	individual 1	luminal	11	19.9151	9.94625
SRR7008640	0.0375437	0.27184	0.234297	Stemness	2	Moderate_Stemness	L2_I1_LUM_H6	individual 1	luminal	7	28.3063	11.3178
SRR7008641	-0.0580225	0.1093	0.167322	Stemness	2	Moderate_Stemness	L2_I1_LUM_H7	individual 1	luminal	3	0.147713	13.7206
SRR7008642	0.0215116	0.0528259	0.0313143	Differentiation	3	High_Differentiation	L2_I1_LUM_H8	individual 1	luminal	7	13.1379	12.0919
SRR7008643	0.031287	0.201167	0.16988	Stemness	2	Moderate_Stemness	L2_I1_LUM_H9	individual 1	luminal	12	34.1649	11.5775
SRR7008644	0.0118026	0.0291898	0.0173872	Differentiation	3	High_Differentiation	L2_I1_LUM_H10	individual 1	luminal	4	0.782778	13.7207
SRR7008645	-0.00382471	0.102145	0.10597	Stemness	1	Low_Stemness	L2_I1_LUM_H11	individual 1	luminal	8	1.62071	12.3004
SRR7008646	-0.00702598	0.148414	0.15544	Stemness	2	Moderate_Stemness	L2_I1_LUM_H12	individual 1	luminal	12	20.1825	10.3454
SRR7008682	0.159593	0.22797	0.0683775	Stemness	1	Low_Stemness	L4_I1_LUM_A1	individual 1	luminal	13	26.9425	10.5393
SRR7008684	-0.0247684	0.0696607	0.0944291	Stemness	1	Low_Stemness	L4_I1_LUM_A3	individual 1	luminal	4	20.0966	13.7207
SRR7008685	-0.110946	0.175293	0.286239	Stemness	3	High_Stemness	L4_I1_LUM_A4	individual 1	luminal	9	33.5986	0.000794226
SRR7008686	-0.204331	-0.276296	-0.0719653	Differentiation	2	Moderate_Differentiation	L4_I1_LUM_A5	individual 1	luminal	13	16.5093	10.7455
SRR7008687	0.430842	0.219647	-0.211195	Differentiation	1	Low_Differentiation	L4_I1_LUM_A6	individual 1	luminal	5	10.716	0.000733131
SRR7008688	-0.18823	-0.170839	0.0173906	Differentiation	3	High_Differentiation	L4_I1_LUM_A7	individual 1	luminal	8	20.05	0.0636037
SRR7008689	0.126494	0.15814	0.0316454	Differentiation	3	High_Differentiation	L4_I1_LUM_A8	individual 1	luminal	14	17.3898	10.4531
SRR7008691	-0.0694912	-0.0705549	-0.0010637	Differentiation	3	High_Differentiation	L4_I1_LUM_A11	individual 1	luminal	3	0.467546	0.000672037
SRR7008692	-0.00926579	-0.0573882	-0.0481224	Differentiation	2	Moderate_Differentiation	L4_I1_LUM_A12	individual 1	luminal	2	1.61423	13.7815
SRR7008693	-0.149921	-0.300681	-0.15076	Differentiation	1	Low_Differentiation	L4_I1_LUM_B1	individual 1	luminal	13	27.1245	0.665166
SRR7008694	0.119933	0.225571	0.105638	Stemness	1	Low_Stemness	L4_I1_LUM_B2	individual 1	luminal	14	36.028	10.3869
SRR7008695	-0.205217	0.0688497	0.274067	Stemness	3	High_Stemness	L4_I1_LUM_B3	individual 1	luminal	5	1.04215	0.000610943
SRR7008696	0.0136728	0.176943	0.16327	Stemness	2	Moderate_Stemness	L4_I1_LUM_B4	individual 1	luminal	13	22.1593	10.8642
SRR7008697	-0.0695539	-0.146774	-0.0772205	Differentiation	2	Moderate_Differentiation	L4_I1_LUM_B5	individual 1	luminal	14	146.053	0.610471
SRR7008698	-0.0144185	0.190197	0.204616	Stemness	2	Moderate_Stemness	L4_I1_LUM_B6	individual 1	luminal	14	11.5701	10.465
SRR7008699	-0.0745441	-0.0757665	-0.0012224	Differentiation	3	High_Differentiation	L4_I1_LUM_B7	individual 1	luminal	13	29.0236	10.4388
SRR7008700	-0.121613	-0.0271865	0.0944267	Stemness	1	Low_Stemness	L4_I1_LUM_B10	individual 1	luminal	13	25.3953	10.2765
SRR7008701	0.0918351	0.00405192	-0.0877832	Differentiation	2	Moderate_Differentiation	L4_I1_LUM_B11	individual 1	luminal	14	19.8796	10.6081
SRR7008702	-0.0205269	0.108313	0.12884	Stemness	1	Low_Stemness	L4_I1_LUM_B12	individual 1	luminal	7	12.0717	10.8189
SRR7008703	0.120268	-0.338163	-0.458431	Differentiation	1	Low_Differentiation	L4_I1_LUM_C1	individual 1	luminal	7	35.5827	0.665227
SRR7008704	0.273642	0.0822469	-0.191395	Differentiation	1	Low_Differentiation	L4_I1_LUM_C4	individual 1	luminal	13	11.4438	10.8642
SRR7008705	0.222342	0.0212384	-0.201104	Differentiation	1	Low_Differentiation	L4_I1_LUM_C5	individual 1	luminal	14	20.9551	10.7884
SRR7008711	-0.0745004	-0.280172	-0.205671	Differentiation	1	Low_Differentiation	L4_I1_LUM_D1	individual 1	luminal	14	10.6345	10.6274
SRR7008715	0.092285	0.132899	0.0406135	Differentiation	3	High_Differentiation	L4_I1_LUM_D6	individual 1	luminal	11	24.9477	0.000549848
SRR7008716	-0.103198	0.282333	0.385531	Stemness	3	High_Stemness	L4_I1_LUM_D7	individual 1	luminal	11	1.43948	0.000488754
SRR7008718	-0.171649	0.107323	0.278972	Stemness	3	High_Stemness	L4_I1_LUM_D10	individual 1	luminal	6	0.367157	0.00042766
SRR7008720	0.190456	-0.180843	-0.371299	Differentiation	1	Low_Differentiation	L4_I1_LUM_E1	individual 1	luminal	12	22.8937	12.1197
SRR7008721	-0.0710186	-0.12934	-0.0583219	Differentiation	2	Moderate_Differentiation	L4_I1_LUM_E2	individual 1	luminal	12	19.4868	0.000366566
SRR7008722	-0.169941	-0.132223	0.0377183	Differentiation	3	High_Differentiation	L4_I1_LUM_E3	individual 1	luminal	13	41.7025	10.6652
SRR7008723	-0.203325	-0.245905	-0.0425805	Differentiation	2	Moderate_Differentiation	L4_I1_LUM_E5	individual 1	luminal	13	3.01706	10.6095
SRR7008724	-0.0570285	-0.210321	-0.153293	Differentiation	1	Low_Differentiation	L4_I1_LUM_E6	individual 1	luminal	14	31.5442	10.0173
SRR7008725	-0.113141	-0.0708048	0.0423358	Differentiation	3	High_Differentiation	L4_I1_LUM_E7	individual 1	luminal	8	0.521199	0.000305471
SRR7008726	-0.300868	-0.0908195	0.210048	Stemness	2	Moderate_Stemness	L4_I1_LUM_E8	individual 1	luminal	11	10.5576	12.2924
SRR7008727	-0.21766	0.00435046	0.222011	Stemness	2	Moderate_Stemness	L4_I1_LUM_E10	individual 1	luminal	11	18.764	13.2508
SRR7008728	0.0624517	0.17945	0.116999	Stemness	1	Low_Stemness	L4_I1_LUM_E11	individual 1	luminal	8	19.0473	0.000244377
SRR7008729	-0.223442	0.0441526	0.267595	Stemness	3	High_Stemness	L4_I1_LUM_E12	individual 1	luminal	6	0.202916	13.7208
SRR7008730	-0.214432	-0.0341705	0.180262	Stemness	2	Moderate_Stemness	L4_I1_LUM_F1	individual 1	luminal	13	18.5738	10.4251
SRR7008731	-0.133262	0.00491784	0.13818	Stemness	1	Low_Stemness	L4_I1_LUM_F2	individual 1	luminal	12	1.72691	13.7208
SRR7008733	0.114493	0.039008	-0.0754847	Differentiation	2	Moderate_Differentiation	L4_I1_LUM_F6	individual 1	luminal	11	13.677	13.7209
SRR7008734	-0.0334625	-0.0663408	-0.0328783	Differentiation	2	Moderate_Differentiation	L4_I1_LUM_F8	individual 1	luminal	13	13.3878	12.3768
SRR7008736	-0.111944	-0.0714238	0.0405206	Differentiation	3	High_Differentiation	L4_I1_LUM_F10	individual 1	luminal	5	11.3533	13.721
SRR7008738	-0.00746972	-0.195268	-0.187798	Differentiation	1	Low_Differentiation	L4_I1_LUM_G1	individual 1	luminal	7	155.476	0.180375
SRR7008739	-0.0506707	-0.0155662	0.0351045	Differentiation	3	High_Differentiation	L4_I1_LUM_G2	individual 1	luminal	10	25.2779	10.8328
SRR7008741	-0.251408	-0.320561	-0.0691531	Differentiation	2	Moderate_Differentiation	L4_I1_LUM_G4	individual 1	luminal	2	0.0549422	0.000183283
SRR7008743	0.309632	-0.00208576	-0.311718	Differentiation	1	Low_Differentiation	L4_I1_LUM_G6	individual 1	luminal	14	129.431	10.6918
SRR7008744	-0.196055	0.0462155	0.24227	Stemness	3	High_Stemness	L4_I1_LUM_G10	individual 1	luminal	2	0.0429605	0.000122188
SRR7008746	0.0402097	-0.0230618	-0.0632714	Differentiation	2	Moderate_Differentiation	L4_I1_LUM_H1	individual 1	luminal	10	29.5817	13.5452
SRR7008748	0.0925268	-0.0244188	-0.116946	Differentiation	2	Moderate_Differentiation	L4_I1_LUM_H5	individual 1	luminal	1	0.191357	6.10943e-05
SRR7008750	-0.0971466	-0.187982	-0.0908353	Differentiation	2	Moderate_Differentiation	L4_I1_LUM_H10	individual 1	luminal	14	23.4654	10.3494
SRR7008751	-0.373591	-0.343872	0.0297184	Differentiation	3	High_Differentiation	L4_I1_LUM_H11	individual 1	luminal	9	0.324156	0
SRR7008752	-0.39307	-0.255023	0.138047	Stemness	1	Low_Stemness	L4_I1_LUM_H12	individual 1	luminal	7	0.350666	0.037376
SRR7008830	-0.381211	-0.179067	0.202144	Stemness	2	Moderate_Stemness	L2_I2_LUM_A2	individual 2	luminal	3	0.0886062	6.10943e-05
SRR7008831	0.00296845	-0.144315	-0.147283	Differentiation	1	Low_Differentiation	L2_I2_LUM_A3	individual 2	luminal	12	14.9694	6.36642
SRR7008832	0.0705002	-0.114177	-0.184677	Differentiation	1	Low_Differentiation	L2_I2_LUM_A4	individual 2	luminal	11	27.6665	6.32565
SRR7008833	-0.145048	-0.194874	-0.0498256	Differentiation	2	Moderate_Differentiation	L2_I2_LUM_A5	individual 2	luminal	10	0.9722	0.000122188
SRR7008834	0.0207395	-0.272004	-0.292743	Differentiation	1	Low_Differentiation	L2_I2_LUM_A6	individual 2	luminal	14	30.9531	5.3186
SRR7008835	-0.16506	-0.00241026	0.16265	Stemness	2	Moderate_Stemness	L2_I2_LUM_A7	individual 2	luminal	13	13.9187	6.35128
SRR7008836	-0.0138924	-0.0270998	-0.0132074	Differentiation	2	Moderate_Differentiation	L2_I2_LUM_A8	individual 2	luminal	13	32.5407	5.31866
SRR7008837	-0.0344012	-0.0187993	0.0156018	Differentiation	3	High_Differentiation	L2_I2_LUM_A9	individual 2	luminal	10	14.7078	6.30025
SRR7008838	-0.217825	-0.361136	-0.143311	Differentiation	1	Low_Differentiation	L2_I2_LUM_A10	individual 2	luminal	11	10.7603	5.8532
SRR7008839	-0.383083	-0.0767367	0.306346	Stemness	3	High_Stemness	L2_I2_LUM_A11	individual 2	luminal	13	12.3843	6.43459
SRR7008840	-0.224668	-0.31102	-0.0863517	Differentiation	2	Moderate_Differentiation	L2_I2_LUM_A12	individual 2	luminal	14	31.1397	5.85286
SRR7008841	-0.215907	-0.218251	-0.00234416	Differentiation	3	High_Differentiation	L2_I2_LUM_B1	individual 2	luminal	11	1.51784	6.30031
SRR7008842	0.00138071	0.0181176	0.0167369	Differentiation	3	High_Differentiation	L2_I2_LUM_B2	individual 2	luminal	9	157.989	0.000183283
SRR7008843	-0.085274	0.244714	0.329988	Stemness	3	High_Stemness	L2_I2_LUM_B3	individual 2	luminal	9	47.1481	0.000244377
SRR7008844	-0.168857	-0.152623	0.0162346	Differentiation	3	High_Differentiation	L2_I2_LUM_B4	individual 2	luminal	12	22.16	5.3076
SRR7008845	-0.302607	-0.0270831	0.275524	Stemness	3	High_Stemness	L2_I2_LUM_B5	individual 2	luminal	12	13.8952	5.85655
SRR7008846	-0.0365924	0.283357	0.31995	Stemness	3	High_Stemness	L2_I2_LUM_B6	individual 2	luminal	10	127.731	6.30038
SRR7008847	-0.301562	-0.026619	0.274943	Stemness	3	High_Stemness	L2_I2_LUM_B7	individual 2	luminal	11	19.628	6.76689
SRR7008848	-0.0352278	0.0320673	0.0672951	Stemness	1	Low_Stemness	L2_I2_LUM_B8	individual 2	luminal	14	23.0807	6.30044
SRR7008849	-0.263372	-0.0480441	0.215327	Stemness	2	Moderate_Stemness	L2_I2_LUM_B9	individual 2	luminal	13	14.8548	6.03641
SRR7008850	0.0239087	0.0862605	0.0623519	Differentiation	3	High_Differentiation	L2_I2_LUM_B10	individual 2	luminal	8	16.2852	6.3005
SRR7008851	-0.025743	-0.117283	-0.0915405	Differentiation	2	Moderate_Differentiation	L2_I2_LUM_B11	individual 2	luminal	11	2.70986	6.32461
SRR7008852	-0.209534	-0.00884661	0.200688	Stemness	2	Moderate_Stemness	L2_I2_LUM_B12	individual 2	luminal	12	11.9135	5.85292
SRR7008853	-0.24778	0.0279523	0.275732	Stemness	3	High_Stemness	L2_I2_LUM_C1	individual 2	luminal	12	14.5701	6.30056
SRR7008854	-0.298668	-0.143601	0.155067	Stemness	2	Moderate_Stemness	L2_I2_LUM_C2	individual 2	luminal	12	12.2819	6.32087
SRR7008855	-0.369429	-0.133494	0.235936	Stemness	2	Moderate_Stemness	L2_I2_LUM_C3	individual 2	luminal	13	22.8022	6.3552
SRR7008856	-0.16728	-0.176346	-0.00906506	Differentiation	3	High_Differentiation	L2_I2_LUM_C4	individual 2	luminal	6	34.7474	0.000305471
SRR7008857	-0.203131	0.0645871	0.267718	Stemness	3	High_Stemness	L2_I2_LUM_C5	individual 2	luminal	12	140.726	0.000366566
SRR7008859	-0.0293538	-0.143834	-0.11448	Differentiation	2	Moderate_Differentiation	L2_I2_LUM_C7	individual 2	luminal	12	11.7085	0.00042766
SRR7008860	-0.0937856	-0.12064	-0.0268543	Differentiation	2	Moderate_Differentiation	L2_I2_LUM_C8	individual 2	luminal	12	11.2237	6.30062
SRR7008861	-0.0832354	-0.0454713	0.0377642	Differentiation	3	High_Differentiation	L2_I2_LUM_C9	individual 2	luminal	10	18.7024	0.000488754
SRR7008862	-0.000702863	-0.123918	-0.123215	Differentiation	2	Moderate_Differentiation	L2_I2_LUM_C11	individual 2	luminal	13	18.3478	5.85614
SRR7008863	-0.231324	-0.207449	0.0238748	Differentiation	3	High_Differentiation	L2_I2_LUM_C12	individual 2	luminal	13	12.019	5.31614
SRR7008864	0.00927585	-0.253836	-0.263112	Differentiation	1	Low_Differentiation	L2_I2_LUM_D1	individual 2	luminal	7	0.640675	0.000549848
SRR7008865	-0.193709	-0.141512	0.0521971	Differentiation	3	High_Differentiation	L2_I2_LUM_D2	individual 2	luminal	8	28.8667	0.000610943
SRR7008866	-0.171765	-0.0193844	0.15238	Stemness	2	Moderate_Stemness	L2_I2_LUM_D3	individual 2	luminal	5	0.618433	0.000672037
SRR7008867	-0.0222828	-0.208695	-0.186412	Differentiation	1	Low_Differentiation	L2_I2_LUM_D4	individual 2	luminal	12	14.6825	6.42782
SRR7008868	-0.102661	0.0865158	0.189176	Stemness	2	Moderate_Stemness	L2_I2_LUM_D5	individual 2	luminal	6	135.246	0.000733131
SRR7008869	-0.203478	0.0734129	0.276891	Stemness	3	High_Stemness	L2_I2_LUM_D6	individual 2	luminal	9	1.54472	6.30068
SRR7008870	-0.379477	-0.141746	0.237731	Stemness	2	Moderate_Stemness	L2_I2_LUM_D7	individual 2	luminal	7	36.37	0.000794226
SRR7008871	-0.0275083	-0.226054	-0.198545	Differentiation	1	Low_Differentiation	L2_I2_LUM_D8	individual 2	luminal	11	20.9981	6.36648
SRR7008872	-0.0515724	-0.0196828	0.0318896	Differentiation	3	High_Differentiation	L2_I2_LUM_D9	individual 2	luminal	7	20.2491	0.00085532
SRR7008873	0.0271775	-0.152559	-0.179737	Differentiation	1	Low_Differentiation	L2_I2_LUM_D10	individual 2	luminal	14	19.8048	5.31872
SRR7008874	-0.394308	-0.0662113	0.328097	Stemness	3	High_Stemness	L2_I2_LUM_D11	individual 2	luminal	14	19.0284	4.6929
SRR7008875	0.0653488	-0.265241	-0.33059	Differentiation	1	Low_Differentiation	L2_I2_LUM_D12	individual 2	luminal	12	12.2001	0.000916414
SRR7008876	-0.0377718	-0.049802	-0.0120302	Differentiation	3	High_Differentiation	L2_I2_LUM_E1	individual 2	luminal	14	21.7995	6.36654
SRR7008877	-0.279507	-0.0454885	0.234019	Stemness	2	Moderate_Stemness	L2_I2_LUM_E2	individual 2	luminal	8	1.73842	6.30074
SRR7008878	-0.324327	-0.215616	0.108711	Stemness	1	Low_Stemness	L2_I2_LUM_E3	individual 2	luminal	2	0.109768	0.000977508
SRR7008879	-0.201426	-0.0391828	0.162243	Stemness	2	Moderate_Stemness	L2_I2_LUM_E4	individual 2	luminal	13	13.6062	5.85583
SRR7008880	-0.000287727	0.171968	0.172255	Stemness	2	Moderate_Stemness	L2_I2_LUM_E5	individual 2	luminal	12	3.81928	6.6545
SRR7008881	-0.374655	0.103349	0.478004	Stemness	3	High_Stemness	L2_I2_LUM_E6	individual 2	luminal	10	15.9191	6.3666
SRR7008882	-0.291064	0.021132	0.312196	Stemness	3	High_Stemness	L2_I2_LUM_E7	individual 2	luminal	11	1.52288	6.30939
SRR7008883	-0.27173	-0.198423	0.0733075	Stemness	1	Low_Stemness	L2_I2_LUM_E8	individual 2	luminal	12	3.83316	0.616989
SRR7008884	-0.405343	-0.0807461	0.324597	Stemness	3	High_Stemness	L2_I2_LUM_E9	individual 2	luminal	12	26.6057	6.3008
SRR7008885	-0.255569	-0.0656409	0.189928	Stemness	2	Moderate_Stemness	L2_I2_LUM_E10	individual 2	luminal	11	30.5647	5.31082
SRR7008886	0.0703883	0.064241	-0.00614731	Differentiation	3	High_Differentiation	L2_I2_LUM_E11	individual 2	luminal	11	17.1653	6.3125
SRR7008887	-0.106272	-0.139952	-0.0336798	Differentiation	2	Moderate_Differentiation	L2_I2_LUM_E12	individual 2	luminal	9	11.3234	0.0010386
SRR7008888	-0.299477	-0.170443	0.129034	Stemness	1	Low_Stemness	L2_I2_LUM_F2	individual 2	luminal	13	11.8883	5.85498
SRR7008889	-0.101552	0.0743177	0.17587	Stemness	2	Moderate_Stemness	L2_I2_LUM_F4	individual 2	luminal	14	14.2225	6.31153
SRR7008890	0.157364	-0.250136	-0.4075	Differentiation	1	Low_Differentiation	L2_I2_LUM_F5	individual 2	luminal	13	17.5421	5.85641
SRR7008891	-0.142308	0.00217635	0.144485	Stemness	1	Low_Stemness	L2_I2_LUM_F6	individual 2	luminal	9	1.76555	0.0010997
SRR7008892	-0.13976	0.0228377	0.162597	Stemness	2	Moderate_Stemness	L2_I2_LUM_F8	individual 2	luminal	9	2.4842	6.30086
SRR7008893	-0.459927	0.188448	0.648375	Stemness	3	High_Stemness	L2_I2_LUM_F10	individual 2	luminal	11	18.1876	6.30093
SRR7008894	-0.00259766	0.0660377	0.0686353	Stemness	1	Low_Stemness	L2_I2_LUM_F11	individual 2	luminal	11	11.0771	0.00116079
SRR7008895	-0.380535	-0.1053	0.275235	Stemness	3	High_Stemness	L2_I2_LUM_F12	individual 2	luminal	13	32.4642	6.35673
SRR7008896	-0.314354	-0.224283	0.0900713	Stemness	1	Low_Stemness	L2_I2_LUM_G1	individual 2	luminal	12	21.1356	6.36666
SRR7008897	0.015993	0.183579	0.167586	Stemness	2	Moderate_Stemness	L2_I2_LUM_G2	individual 2	luminal	13	12.3769	6.30099
SRR7008898	-0.17548	-0.046416	0.129064	Stemness	1	Low_Stemness	L2_I2_LUM_G4	individual 2	luminal	13	28.3563	5.93817
SRR7008899	0.0895257	0.0585183	-0.0310074	Differentiation	2	Moderate_Differentiation	L2_I2_LUM_G5	individual 2	luminal	11	14.3905	6.30105
SRR7008900	-0.179219	-0.0268761	0.152343	Stemness	2	Moderate_Stemness	L2_I2_LUM_G6	individual 2	luminal	10	11.0169	5.85335
SRR7008901	-0.0707675	-0.117219	-0.0464518	Differentiation	2	Moderate_Differentiation	L2_I2_LUM_G7	individual 2	luminal	13	19.5263	5.85401
SRR7008902	-0.158983	0.211598	0.370581	Stemness	3	High_Stemness	L2_I2_LUM_G9	individual 2	luminal	12	45.2652	0.00122189
SRR7008903	-0.0856277	-0.200541	-0.114913	Differentiation	2	Moderate_Differentiation	L2_I2_LUM_G10	individual 2	luminal	10	1.92793	6.30111
SRR7008904	-0.0183359	-0.161755	-0.143419	Differentiation	1	Low_Differentiation	L2_I2_LUM_H1	individual 2	luminal	8	17.8338	0.00128298
SRR7008905	-0.168223	0.181259	0.349482	Stemness	3	High_Stemness	L2_I2_LUM_H2	individual 2	luminal	11	21.179	6.32468
SRR7008906	-0.24141	-0.199232	0.0421779	Differentiation	3	High_Differentiation	L2_I2_LUM_H3	individual 2	luminal	2	0.0478817	0.00134407
SRR7008907	-0.114101	-0.0582218	0.0558794	Differentiation	3	High_Differentiation	L2_I2_LUM_H4	individual 2	luminal	14	11.5975	6.3112
SRR7008908	-0.299027	-0.263181	0.0358455	Differentiation	3	High_Differentiation	L2_I2_LUM_H5	individual 2	luminal	7	2.17391	6.30117
SRR7008909	-0.0987173	-0.170651	-0.0719341	Differentiation	2	Moderate_Differentiation	L2_I2_LUM_H6	individual 2	luminal	12	2.25359	6.30123
SRR7008910	-0.204081	0.0740552	0.278136	Stemness	3	High_Stemness	L2_I2_LUM_H7	individual 2	luminal	1	146.71	0.00140517
SRR7008911	-0.232102	-0.255116	-0.0230136	Differentiation	2	Moderate_Differentiation	L2_I2_LUM_H8	individual 2	luminal	2	0.08753	0.00146626
SRR7008912	-0.184156	-0.0299867	0.154169	Stemness	2	Moderate_Stemness	L2_I2_LUM_H9	individual 2	luminal	2	44.3068	6.30129
SRR7008913	-0.226216	-0.212249	0.0139669	Differentiation	3	High_Differentiation	L2_I2_LUM_H10	individual 2	luminal	14	20.1559	5.85298
SRR7008914	-0.436573	-0.0946517	0.341921	Stemness	3	High_Stemness	L2_I2_LUM_H11	individual 2	luminal	9	11.9292	5.96437
SRR7008915	-0.1129	-0.277026	-0.164126	Differentiation	1	Low_Differentiation	L2_I2_LUM_H12	individual 2	luminal	10	0.969534	6.30135
SRR7010626	0.05982	-0.0619453	-0.121765	Differentiation	2	Moderate_Differentiation	L2_I3_LUM_A1	individual 3	luminal	12	14.0526	4.53083
SRR7010627	-0.00909506	0.22471	0.233805	Stemness	2	Moderate_Stemness	L2_I3_LUM_A2	individual 3	luminal	13	14.6266	3.52646
SRR7010628	-0.209235	0.0880157	0.297251	Stemness	3	High_Stemness	L2_I3_LUM_A4	individual 3	luminal	14	18.1928	1.1363
SRR7010629	-0.000637452	0.176591	0.177228	Stemness	2	Moderate_Stemness	L2_I3_LUM_A5	individual 3	luminal	14	23.502	4.69146
SRR7010630	0.121122	0.0494105	-0.071711	Differentiation	2	Moderate_Differentiation	L2_I3_LUM_A6	individual 3	luminal	9	10.6451	6.30141
SRR7010631	0.0152684	-0.272238	-0.287506	Differentiation	1	Low_Differentiation	L2_I3_LUM_A8	individual 3	luminal	13	26.9216	1.16097
SRR7010632	0.0432409	-0.12856	-0.171801	Differentiation	1	Low_Differentiation	L2_I3_LUM_A9	individual 3	luminal	14	17.0528	5.35906
SRR7010633	-0.148988	0.142169	0.291157	Stemness	3	High_Stemness	L2_I3_LUM_A10	individual 3	luminal	9	10.006	1.91953
SRR7010634	-0.0510698	0.154339	0.205409	Stemness	2	Moderate_Stemness	L2_I3_LUM_A11	individual 3	luminal	14	31.7387	4.40888
SRR7010635	-0.266883	0.0434344	0.310317	Stemness	3	High_Stemness	L2_I3_LUM_A12	individual 3	luminal	14	35.6159	4.68869
SRR7010636	-0.022163	-0.181372	-0.159209	Differentiation	1	Low_Differentiation	L2_I3_LUM_B1	individual 3	luminal	8	0.235474	0.00152736
SRR7010637	-0.0328857	0.0430046	0.0758904	Stemness	1	Low_Stemness	L2_I3_LUM_B2	individual 3	luminal	13	23.1745	4.61407
SRR7010638	-0.128899	0.161902	0.2908	Stemness	3	High_Stemness	L2_I3_LUM_B4	individual 3	luminal	14	15.4207	3.97248
SRR7010639	-0.138834	0.272096	0.410931	Stemness	3	High_Stemness	L2_I3_LUM_B5	individual 3	luminal	13	13.8084	4.11969
SRR7010640	-0.0936546	0.102596	0.19625	Stemness	2	Moderate_Stemness	L2_I3_LUM_B6	individual 3	luminal	13	14.8704	4.02147
SRR7010641	-0.0580328	0.298001	0.356034	Stemness	3	High_Stemness	L2_I3_LUM_B7	individual 3	luminal	14	17.4923	1.92929
SRR7010642	-0.119396	0.0212801	0.140676	Stemness	1	Low_Stemness	L2_I3_LUM_B8	individual 3	luminal	9	14.3544	1.97849
SRR7010643	-0.0790034	0.0983291	0.177333	Stemness	2	Moderate_Stemness	L2_I3_LUM_B9	individual 3	luminal	13	144.26	1.97273
SRR7010644	0.0700584	0.222432	0.152373	Stemness	2	Moderate_Stemness	L2_I3_LUM_B10	individual 3	luminal	10	1.28121	1.91959
SRR7010645	-0.133838	-0.0276103	0.106227	Stemness	1	Low_Stemness	L2_I3_LUM_B11	individual 3	luminal	14	17.4916	4.40963
SRR7010646	-0.14498	0.0889047	0.233885	Stemness	2	Moderate_Stemness	L2_I3_LUM_B12	individual 3	luminal	14	14.6644	4.00547
SRR7010647	-0.065079	-0.187661	-0.122582	Differentiation	2	Moderate_Differentiation	L2_I3_LUM_C1	individual 3	luminal	12	25.6052	1.1036
SRR7010648	-0.0473588	-0.0605099	-0.0131511	Differentiation	2	Moderate_Differentiation	L2_I3_LUM_C2	individual 3	luminal	14	18.0392	1.18116
SRR7010649	-0.0621344	-0.0411995	0.0209348	Differentiation	3	High_Differentiation	L2_I3_LUM_C3	individual 3	luminal	11	46.7155	1.92021
SRR7010650	-0.073079	0.0707085	0.143787	Stemness	1	Low_Stemness	L2_I3_LUM_C4	individual 3	luminal	12	10.719	4.45468
SRR7010651	0.0214709	-0.0264518	-0.0479227	Differentiation	2	Moderate_Differentiation	L2_I3_LUM_C5	individual 3	luminal	14	28.2901	4.68918
SRR7010652	-0.235137	0.10822	0.343357	Stemness	3	High_Stemness	L2_I3_LUM_C6	individual 3	luminal	12	2.51139	1.97187
SRR7010653	-0.298959	-0.0577101	0.241249	Stemness	3	High_Stemness	L2_I3_LUM_C7	individual 3	luminal	12	3.11215	4.04101
SRR7010654	-0.0517643	-0.0200561	0.0317082	Differentiation	3	High_Differentiation	L2_I3_LUM_C8	individual 3	luminal	13	41.9637	4.59872
SRR7010655	0.160931	0.154987	-0.0059438	Differentiation	3	High_Differentiation	L2_I3_LUM_C9	individual 3	luminal	14	326.572	2.18649
SRR7010656	-0.0997162	-0.12164	-0.0219242	Differentiation	2	Moderate_Differentiation	L2_I3_LUM_C10	individual 3	luminal	14	13.6333	1.09568
SRR7010657	0.00343809	0.0235061	0.020068	Differentiation	3	High_Differentiation	L2_I3_LUM_C11	individual 3	luminal	14	26.6865	1.16404
SRR7010658	-0.0862964	0.0988984	0.185195	Stemness	2	Moderate_Stemness	L2_I3_LUM_C12	individual 3	luminal	13	21.5451	4.69074
SRR7010659	0.170602	0.0283441	-0.142258	Differentiation	1	Low_Differentiation	L2_I3_LUM_D1	individual 3	luminal	14	20.3302	3.00678
SRR7010660	-0.185128	-0.172046	0.0130821	Differentiation	3	High_Differentiation	L2_I3_LUM_D2	individual 3	luminal	14	28.5551	1.12264
SRR7010661	-0.12284	0.0236029	0.146443	Stemness	1	Low_Stemness	L2_I3_LUM_D3	individual 3	luminal	12	30.6084	2.06392
SRR7010662	-0.272444	0.0381783	0.310622	Stemness	3	High_Stemness	L2_I3_LUM_D4	individual 3	luminal	12	30.505	4.69278
SRR7010663	-0.116004	0.182058	0.298062	Stemness	3	High_Stemness	L2_I3_LUM_D5	individual 3	luminal	12	2.10184	1.91965
SRR7010664	-0.108044	0.0298897	0.137934	Stemness	1	Low_Stemness	L2_I3_LUM_D6	individual 3	luminal	14	21.0714	4.37766
SRR7010665	-0.0488904	0.10167	0.15056	Stemness	2	Moderate_Stemness	L2_I3_LUM_D7	individual 3	luminal	11	15.5763	1.91971
SRR7010666	-0.00235905	0.131096	0.133455	Stemness	1	Low_Stemness	L2_I3_LUM_D8	individual 3	luminal	14	2.41365	1.99412
SRR7010667	-0.205235	0.14726	0.352495	Stemness	3	High_Stemness	L2_I3_LUM_D10	individual 3	luminal	13	2.66407	2.02422
SRR7010668	-0.100331	0.290952	0.391283	Stemness	3	High_Stemness	L2_I3_LUM_D11	individual 3	luminal	13	27.5528	3.99045
SRR7010669	0.119609	0.00216891	-0.11744	Differentiation	2	Moderate_Differentiation	L2_I3_LUM_D12	individual 3	luminal	13	56.1042	4.06477
SRR7010670	0.018014	-0.102991	-0.121004	Differentiation	2	Moderate_Differentiation	L2_I3_LUM_E1	individual 3	luminal	14	40.3458	1.17882
SRR7010671	-0.327381	-0.268548	0.0588324	Differentiation	3	High_Differentiation	L2_I3_LUM_E3	individual 3	luminal	12	52.6167	1.0922
SRR7010672	-0.143435	0.243997	0.387432	Stemness	3	High_Stemness	L2_I3_LUM_E4	individual 3	luminal	13	23.4789	3.6592
SRR7010673	-0.125215	0.171795	0.29701	Stemness	3	High_Stemness	L2_I3_LUM_E5	individual 3	luminal	7	0.207051	0.406776
SRR7010674	-0.237649	0.125325	0.362974	Stemness	3	High_Stemness	L2_I3_LUM_E7	individual 3	luminal	13	21.3871	4.05353
SRR7010675	-0.0430062	0.264114	0.30712	Stemness	3	High_Stemness	L2_I3_LUM_E9	individual 3	luminal	11	1.92013	1.92063
SRR7010676	-0.026312	0.375881	0.402193	Stemness	3	High_Stemness	L2_I3_LUM_E10	individual 3	luminal	13	30.6136	3.07658
SRR7010677	0.050398	-0.043323	-0.093721	Differentiation	2	Moderate_Differentiation	L2_I3_LUM_E11	individual 3	luminal	12	10.5925	1.09137
SRR7010678	-0.0804831	-0.000689364	0.0797937	Stemness	1	Low_Stemness	L2_I3_LUM_F1	individual 3	luminal	13	3.25666	3.98999
SRR7010679	-0.0781643	-0.252065	-0.173901	Differentiation	1	Low_Differentiation	L2_I3_LUM_F2	individual 3	luminal	14	34.6576	1.16351
SRR7010680	-0.01508	0.0408756	0.0559556	Differentiation	3	High_Differentiation	L2_I3_LUM_F4	individual 3	luminal	14	15.4679	1.19165
SRR7010681	-0.252632	0.199884	0.452516	Stemness	3	High_Stemness	L2_I3_LUM_F5	individual 3	luminal	14	20.7376	1.92672
SRR7010682	0.0348602	0.351523	0.316663	Stemness	3	High_Stemness	L2_I3_LUM_F6	individual 3	luminal	14	32.5972	2.11477
SRR7010683	-0.153572	-0.121864	0.0317082	Differentiation	3	High_Differentiation	L2_I3_LUM_F7	individual 3	luminal	14	28.167	3.61541
SRR7010684	-0.326069	-0.187891	0.138179	Stemness	1	Low_Stemness	L2_I3_LUM_F8	individual 3	luminal	11	12.0611	1.91977
SRR7010685	-0.0622168	0.158024	0.220241	Stemness	2	Moderate_Stemness	L2_I3_LUM_F9	individual 3	luminal	14	10.733	5.85304
SRR7010686	-0.0703507	0.143287	0.213638	Stemness	2	Moderate_Stemness	L2_I3_LUM_F10	individual 3	luminal	11	13.6358	3.03223
SRR7010687	-0.0352095	0.0680657	0.103275	Stemness	1	Low_Stemness	L2_I3_LUM_F11	individual 3	luminal	13	21.1931	3.0365
SRR7010688	0.0705642	0.206947	0.136383	Stemness	1	Low_Stemness	L2_I3_LUM_F12	individual 3	luminal	14	23.5587	1.18122
SRR7010689	0.07159	-0.141696	-0.213286	Differentiation	1	Low_Differentiation	L2_I3_LUM_G1	individual 3	luminal	11	3.05368	1.08936
SRR7010690	-0.00917191	0.0340306	0.0432025	Differentiation	3	High_Differentiation	L2_I3_LUM_G2	individual 3	luminal	12	57.1395	1.18423
SRR7010691	-0.175871	0.150416	0.326287	Stemness	3	High_Stemness	L2_I3_LUM_G3	individual 3	luminal	12	16.8763	3.65261
SRR7010692	0.102977	0.294506	0.191529	Stemness	2	Moderate_Stemness	L2_I3_LUM_G4	individual 3	luminal	9	14.559	1.91983
SRR7010693	0.0828376	0.156678	0.0738401	Stemness	1	Low_Stemness	L2_I3_LUM_G5	individual 3	luminal	12	1.05595	1.9199
SRR7010694	-0.106662	0.243447	0.350109	Stemness	3	High_Stemness	L2_I3_LUM_G6	individual 3	luminal	9	1.58601	4.37653
SRR7010695	0.0457829	0.2369	0.191117	Stemness	2	Moderate_Stemness	L2_I3_LUM_G7	individual 3	luminal	11	1.15378	0.00158845
SRR7010696	-0.0454969	0.10413	0.149627	Stemness	2	Moderate_Stemness	L2_I3_LUM_G10	individual 3	luminal	14	14.6441	3.15255
SRR7010697	0.202259	0.255948	0.0536882	Differentiation	3	High_Differentiation	L2_I3_LUM_G11	individual 3	luminal	12	1.27723	0.437757
SRR7010698	-0.113615	0.0539649	0.16758	Stemness	2	Moderate_Stemness	L2_I3_LUM_G12	individual 3	luminal	14	17.4883	1.97495
SRR7010699	-0.119434	0.114217	0.23365	Stemness	2	Moderate_Stemness	L2_I3_LUM_H1	individual 3	luminal	13	16.7902	3.09181
SRR7010700	-0.0435683	-0.0487189	-0.00515063	Differentiation	3	High_Differentiation	L2_I3_LUM_H3	individual 3	luminal	13	11.6164	1.92805
SRR7010701	-0.0399819	0.0647476	0.10473	Stemness	1	Low_Stemness	L2_I3_LUM_H4	individual 3	luminal	14	15.3595	4.11185
SRR7010702	-0.193717	0.135847	0.329565	Stemness	3	High_Stemness	L2_I3_LUM_H5	individual 3	luminal	14	12.6755	3.53835
SRR7010703	-0.14466	0.272998	0.417658	Stemness	3	High_Stemness	L2_I3_LUM_H6	individual 3	luminal	14	14.067	3.98618
SRR7010704	0.11667	0.140693	0.0240227	Differentiation	3	High_Differentiation	L2_I3_LUM_H7	individual 3	luminal	14	19.9102	4.0554
SRR7010705	0.0563117	0.069155	0.0128434	Differentiation	3	High_Differentiation	L2_I3_LUM_H10	individual 3	luminal	13	153.593	5.3095
