# Supplementary material for: Analysis of single-cell transcriptomes links enrichment of olfactory receptors with cancer cell differentiation status and prognosis
Source: Commun Biol. 2020 Sep 11;3:506. doi: 10.1038/s42003-020-01232-5 (PMC7486295; doi:10.1038/s42003-020-01232-5)
Supplement: Supplementary file 10 — Supplementary Data 8 [file 42003_2020_1232_MOESM10_ESM.xlsx]

## Sheet: SITable7
BRCA:PDX
tumor_stage	TCGA_1	TCGA_2	TCGA_3	TCGA_4	TCGA_5
not reported	0.939597	0.917431	1.21951	0	0
stage i	8.85906	8.7156	10.9756	5	0
stage ia	7.65101	8.25688	8.53659	15	0
stage ib	0.536913	0	1.21951	0	0
stage ii	0.402685	0.458716	1.21951	0	0
stage iia	31.6779	32.1101	40.2439	25	50
stage iib	25.6376	22.0183	15.8537	30	50
stage iii	0.134228	0.458716	0	0	0
stage iiia	12.7517	18.3486	12.1951	15	0
stage iiib	2.14765	1.83486	1.21951	5	0
stage iiic	6.44295	5.04587	3.65854	5	0
stage iv	2.14765	0.458716	2.43902	0	0
stage x	0.671141	1.37615	1.21951	0	0
BRCA:Tissue
tumor_stage	TCGA_1	TCGA_2	TCGA_3	TCGA_4	TCGA_5
not reported	1.3267	6.66667	0.359712	0	0
stage i	8.62355	6.66667	9.35252	0	0
stage ia	9.45274	6.66667	5.57554	0	0
stage ib	0.66335	0	0.359712	0	0
stage ii	0.497512	0	0.359712	0	0
stage iia	31.5091	46.6667	32.7338	66.6667	50
stage iib	24.2123	20	23.5612	33.3333	50
stage iii	0	0	0.359712	0	0
stage iiia	14.4279	13.3333	14.5683	0	0
stage iiib	2.32172	0	2.51799	0	0
stage iiic	4.97512	0	6.65468	0	0
stage iv	1.3267	0	2.51799	0	0
stage x	0.66335	0	1.07914	0	0
BRCA:CTC
tumor_stage	TCGA_1	TCGA_2	TCGA_3	TCGA_4	TCGA_5
not reported	0.854701	1.47059	0	0.666667	0
stage i	8.97436	7.84314	0	10.6667	0
stage ia	6.69516	6.86275	31.5789	11.3333	0
stage ib	0.569801	0	0	0.666667	0
stage ii	0.2849	0.490196	0	1.33333	0
stage iia	32.7635	34.8039	21.0526	26.6667	80
stage iib	25.3561	20.5882	10.5263	27.3333	20
stage iii	0.14245	0.490196	0	0	0
stage iiia	13.5328	16.6667	26.3158	10	0
stage iiib	1.7094	3.43137	0	2.66667	0
stage iiic	6.12536	5.39216	5.26316	6	0
stage iv	2.42165	0.980392	5.26316	0.666667	0
stage x	0.569801	0.980392	0	2	0
